# Supplementary material for: Knowledge, attitude, and practice about e-cigarettes among university students: A comparative study between Afghanistan, the Netherlands, and Turkey
Source: PLoS One. 2026 May 28;21(5):e0340344. doi: 10.1371/journal.pone.0340344 (PMC13218489; doi:10.1371/journal.pone.0340344)
Supplement: S1 Data — (XLSX) [file pone.0340344.s001.xlsx]

## Sheet: Questionnaire of Knowledge^J at
No	Year in School	Father's educational level	Mother's educational level	Smoking tobacco cigarette	Currently live with smokers	Family members ever use tobacco cigarettes	Family members ever use e-cigarettes (vaping)	Close friends ever use tobacco cigarettes	Close friends ever use e-cigarettes (vaping)	Have you heard of E-cigarettes ( vaping ) ?	If yes, where have you heard of E-cigarettes? (Circle all that apply)	E-cigarettes are associated with bladder cancer	E-cigarettes are associated with bladder cancer [Score]	E-cigarettes are approved by FDA ( U.S. Food and Drug Administration )	E-cigarettes are approved by FDA ( U.S. Food and Drug Administration ) [Score]	Some Flavors of E-cigarettes are more harmful than others	Some Flavors of E-cigarettes are more harmful than others [Score]	Swallowing the liquid in E-cigarettes accidentally can cause poisoning that is potentially fatal.	Swallowing the liquid in E-cigarettes accidentally can cause poisoning that is potentially fatal. [Score]	E-cigarettes are not associated with lung cancer	E-cigarettes are not associated with lung cancer [Score]	E-cigarettes impair lung and heart functions.	E-cigarettes impair lung and heart functions. [Score]	E-cigarettes do not contribute to second-hand smoking	E-cigarettes do not contribute to second-hand smoking [Score]	E-cigarettes can affect fetal development	E-cigarettes can affect fetal development [Score]	Nicotine is present in most E-cigarettes	Nicotine is present in most E-cigarettes [Score]	Harmful flavourings and toxins are found in the E-cigarette aerosol	Harmful flavourings and toxins are found in the E-cigarette aerosol [Score]	E-cigarettes are harmless	E-cigarettes are harmless [Score]	Some components of the liquid found in E-cigarettes can cause harmful lung conditions.	Some components of the liquid found in E-cigarettes can cause harmful lung conditions. [Score]	E-cigarettes are not addictive	E-cigarettes are not addictive [Score]	E-cigarettes are suitable for pregnant women	E-cigarettes are suitable for pregnant women [Score]	E-cigarettes are suitable for children	E-cigarettes are suitable for children [Score]	Total score of Knowledge regarding e-cigarettes	Should E-cigarettes be recommended to a non-smoker?	Should E-cigarettes be recommended to a non-smoker? [Score]	Do you think E-cigarettes are harmful to health?	Do you think E-cigarettes are harmful to health? [Score]	Should the use of E-cigarettes be allowed in places that do not allow smoking?	Should the use of E-cigarettes be allowed in places that do not allow smoking? [Score]	Would you consider someone who uses E-cigarettes a smoker?
1	Frist-Second year	Tertiary education (college, university or higher)	Tertiary education (college, university or higher)	No	Yes	No	No	Yes	Yes	Yes	Friends	TRUE	1	FALSE	1	TRUE	1	TRUE	1	TRUE	0	TRUE	1	TRUE	0	TRUE	1	TRUE	1	TRUE	1	FALSE	1	TRUE	1	FALSE	1	FALSE	1	FALSE	1	13	No	0	Yes	0	No	0	Yes
2	Frist-Second year	Tertiary education (college, university or higher)	Tertiary education (college, university or higher)	No	No	No	No	No	No	Yes	University/School	TRUE	1	TRUE	0	TRUE	1	TRUE	1	FALSE	1	TRUE	1	FALSE	1	TRUE	1	TRUE	1	TRUE	1	FALSE	1	TRUE	1	FALSE	1	FALSE	1	FALSE	1	14	No	0	Yes	0	No	0	Yes
3	Frist-Second year	Tertiary education (college, university or higher)	Tertiary education (college, university or higher)	No	No	No	No	Yes	No	No		TRUE	1	TRUE	0	TRUE	1	TRUE	1	FALSE	1	TRUE	1	TRUE	0	TRUE	1	TRUE	1	TRUE	1	FALSE	1	TRUE	1	FALSE	1	FALSE	1	FALSE	1	13	No	0	Yes	0	Yes	1	No
4	Frist-Second year	Tertiary education (college, university or higher)	Tertiary education (college, university or higher)	No	No	No	No	No	No	Yes	Friends	TRUE	1	TRUE	0	TRUE	1	TRUE	1	TRUE	0	TRUE	1	TRUE	0	TRUE	1	TRUE	1	TRUE	1	FALSE	1	TRUE	1	FALSE	1	FALSE	1	FALSE	1	12	No	0	Yes	0	No	0	Yes
5	Frist-Second year	Tertiary education (college, university or higher)	Tertiary education (college, university or higher)	No	No	No	No	No	Yes	Yes	Friends;Social Media	TRUE	1	FALSE	1	TRUE	1	TRUE	1	FALSE	1	TRUE	1	FALSE	1	TRUE	1	TRUE	1	TRUE	1	FALSE	1	TRUE	1	FALSE	1	FALSE	1	FALSE	1	15	No	0	Yes	0	No	0	No
6	Frist-Second year	Tertiary education (college, university or higher)	Tertiary education (college, university or higher)	No	Yes	Yes	No	Yes	Yes	Yes	Friends;Social Media;University/School	FALSE	0	TRUE	0	TRUE	1	TRUE	1	FALSE	1	TRUE	1	FALSE	1	TRUE	1	TRUE	1	TRUE	1	FALSE	1	TRUE	1	FALSE	1	FALSE	1	FALSE	1	13	No	0	Yes	0	No	0	Yes
7	Frist-Second year	Tertiary education (college, university or higher)	Tertiary education (college, university or higher)	No	Yes	Yes	No	Yes	Yes	Yes	Friends;Social Media;University/School	TRUE	1	FALSE	1	TRUE	1	TRUE	1	FALSE	1	TRUE	1	FALSE	1	TRUE	1	TRUE	1	TRUE	1	FALSE	1	TRUE	1	FALSE	1	FALSE	1	FALSE	1	15	No	0	Yes	0	No	0	Yes
8	Frist-Second year	Secondary education (high school or equivalent)	Tertiary education (college, university or higher)	No	Yes	Yes	Yes	Yes	Yes	Yes	Friends;Social Media;Advertisements;Family;University/School	TRUE	1	TRUE	0	TRUE	1	TRUE	1	FALSE	1	TRUE	1	FALSE	1	TRUE	1	TRUE	1	TRUE	1	FALSE	1	TRUE	1	FALSE	1	FALSE	1	FALSE	1	14	No	0	Yes	0	No	0	Yes
9	Frist-Second year	Tertiary education (college, university or higher)	Tertiary education (college, university or higher)	No	Yes	Yes	Yes	Yes	Yes	Yes	Friends;Family	TRUE	1	FALSE	1	TRUE	1	TRUE	1	FALSE	1	TRUE	1	FALSE	1	TRUE	1	TRUE	1	TRUE	1	FALSE	1	TRUE	1	FALSE	1	FALSE	1	FALSE	1	15	No	0	Yes	0	No	0	Yes
10	Third-Fourth year	Tertiary education (college, university or higher)	Tertiary education (college, university or higher)	No	Yes	Yes	Yes	Yes	Yes	Yes	Friends	TRUE	1	FALSE	1	TRUE	1	TRUE	1	FALSE	1	TRUE	1	TRUE	0	TRUE	1	TRUE	1	TRUE	1	TRUE	0	TRUE	1	FALSE	1	FALSE	1	FALSE	1	13	No	0	Yes	0	No	0	Yes
11	Third-Fourth year	Tertiary education (college, university or higher)	Secondary education (high school or equivalent)	No	No	No	No	Yes	Yes	Yes	Friends;Social Media;Advertisements;Centre for Smoking Cessation	TRUE	1	TRUE	0	TRUE	1	TRUE	1	FALSE	1	TRUE	1	FALSE	1	TRUE	1	FALSE	0	TRUE	1	TRUE	0	TRUE	1	TRUE	0	FALSE	1	FALSE	1	11	No	0	Yes	0	Yes	1	Yes
12	Frist-Second year	Tertiary education (college, university or higher)	Secondary education (high school or equivalent)	Yes	No	No	No	Yes	Yes	Yes	Friends;Social Media	TRUE	1	FALSE	1	TRUE	1	TRUE	1	TRUE	0	TRUE	1	FALSE	1	TRUE	1	TRUE	1	TRUE	1	TRUE	0	TRUE	1	TRUE	0	TRUE	0	FALSE	1	11	No	0	No	1	No	0	No
13	Third-Fourth year	Tertiary education (college, university or higher)	primary or less	Yes	No	No	No	Yes	Yes	Yes	Friends	FALSE	0	FALSE	1	TRUE	1	TRUE	1	FALSE	1	FALSE	0	FALSE	1	FALSE	0	TRUE	1	TRUE	1	FALSE	1	TRUE	1	FALSE	1	FALSE	1	FALSE	1	12	No	0	Yes	0	No	0	Yes
14	Third-Fourth year	Tertiary education (college, university or higher)	Secondary education (high school or equivalent)	Yes	Yes	Yes	No	Yes	Yes	Yes	Friends	FALSE	0	FALSE	1	FALSE	0	TRUE	1	FALSE	1	TRUE	1	FALSE	1	FALSE	0	TRUE	1	TRUE	1	TRUE	0	FALSE	0	FALSE	1	FALSE	1	FALSE	1	10	No	0	Yes	0	Yes	1	No
15	Third-Fourth year	Secondary education (high school or equivalent)	primary or less	Yes	Yes	Yes	Yes	No	No	Yes	Family;University/School	FALSE	0	TRUE	0	TRUE	1	FALSE	0	TRUE	0	FALSE	0	TRUE	0	TRUE	1	FALSE	0	FALSE	0	TRUE	0	FALSE	0	TRUE	0	TRUE	0	TRUE	0	2	Yes	1	No	1	Yes	1	Yes
16	Third-Fourth year	primary or less	primary or less	Yes	Yes	Yes	No	Yes	Yes	Yes	Friends;Social Media;Advertisements;University/School	TRUE	1	TRUE	0	TRUE	1	TRUE	1	FALSE	1	TRUE	1	FALSE	1	TRUE	1	FALSE	0	TRUE	1	FALSE	1	TRUE	1	FALSE	1	FALSE	1	FALSE	1	13	No	0	Yes	0	No	0	Yes
17	Frist-Second year	Tertiary education (college, university or higher)	Tertiary education (college, university or higher)	Yes	No	Yes	No	Yes	Yes	Yes	Friends;Social Media	TRUE	1	TRUE	0	TRUE	1	TRUE	1	FALSE	1	TRUE	1	FALSE	1	TRUE	1	TRUE	1	TRUE	1	FALSE	1	TRUE	1	FALSE	1	FALSE	1	FALSE	1	14	No	0	Yes	0	No	0	Yes
18	Third-Fourth year	Tertiary education (college, university or higher)	Secondary education (high school or equivalent)	Yes	Yes	No	Yes	Yes	Yes	Yes	Friends	TRUE	1	FALSE	1	TRUE	1	TRUE	1	FALSE	1	TRUE	1	FALSE	1	TRUE	1	TRUE	1	TRUE	1	TRUE	0	TRUE	1	FALSE	1	FALSE	1	FALSE	1	14	No	0	Yes	0	No	0	Yes
19	Frist-Second year	Tertiary education (college, university or higher)	Secondary education (high school or equivalent)	No	No	Yes	Yes	Yes	Yes	Yes	Friends;Social Media;Advertisements;Family;University/School;Doctor;Centre for Smoking Cessation	TRUE	1	FALSE	1	FALSE	0	TRUE	1	TRUE	0	FALSE	0	FALSE	1	FALSE	0	FALSE	0	TRUE	1	TRUE	0	FALSE	0	FALSE	1	FALSE	1	TRUE	0	7	Yes	1	Yes	0	No	0	No
20	Frist-Second year	Tertiary education (college, university or higher)	Tertiary education (college, university or higher)	No	No	Yes	Yes	Yes	No	Yes	Friends;Family;University/School	TRUE	1	FALSE	1	FALSE	0	TRUE	1	FALSE	1	FALSE	0	FALSE	1	TRUE	1	TRUE	1	TRUE	1	FALSE	1	TRUE	1	FALSE	1	FALSE	1	FALSE	1	13	No	0	Yes	0	Yes	1	Yes
21	Frist-Second year	Tertiary education (college, university or higher)	Tertiary education (college, university or higher)	No	No	No	Yes	No	Yes	Yes	Friends;Social Media;Family;University/School	TRUE	1	TRUE	0	TRUE	1	TRUE	1	TRUE	0	FALSE	0	FALSE	1	FALSE	0	TRUE	1	FALSE	0	TRUE	0	FALSE	0	TRUE	0	TRUE	0	TRUE	0	5	No	0	Yes	0	No	0	Yes
22	Frist-Second year	Tertiary education (college, university or higher)	Tertiary education (college, university or higher)	No	No	Yes	No	Yes	Yes	Yes	Friends;Social Media;University/School	TRUE	1	TRUE	0	TRUE	1	TRUE	1	FALSE	1	TRUE	1	FALSE	1	TRUE	1	TRUE	1	TRUE	1	FALSE	1	TRUE	1	FALSE	1	FALSE	1	FALSE	1	14	No	0	Yes	0	No	0	Yes
23	Third-Fourth year	Tertiary education (college, university or higher)	Secondary education (high school or equivalent)	No	Yes	No	Yes	Yes	Yes	Yes	Friends;Social Media	TRUE	1	TRUE	0	TRUE	1	TRUE	1	TRUE	0	TRUE	1	FALSE	1	FALSE	0	TRUE	1	TRUE	1	FALSE	1	TRUE	1	FALSE	1	FALSE	1	FALSE	1	12	No	0	Yes	0	No	0	Yes
24	Third-Fourth year	Tertiary education (college, university or higher)	Tertiary education (college, university or higher)	No	Yes	No	No	Yes	Yes	Yes	Friends;Social Media;Advertisements;Family	FALSE	0	TRUE	0	FALSE	0	TRUE	1	FALSE	1	TRUE	1	FALSE	1	TRUE	1	TRUE	1	TRUE	1	FALSE	1	TRUE	1	FALSE	1	FALSE	1	FALSE	1	12	No	0	Yes	0	No	0	Yes
25	Third-Fourth year	Tertiary education (college, university or higher)	Tertiary education (college, university or higher)	Yes	Yes	Yes	Yes	Yes	Yes	Yes	Friends	TRUE	1	TRUE	0	TRUE	1	TRUE	1	FALSE	1	TRUE	1	TRUE	0	TRUE	1	TRUE	1	TRUE	1	TRUE	0	TRUE	1	FALSE	1	FALSE	1	FALSE	1	12	Yes	1	Yes	0	No	0	Yes
26	Third-Fourth year	Tertiary education (college, university or higher)	Tertiary education (college, university or higher)	No	No	No	No	No	No	No	Friends	TRUE	1	TRUE	0	FALSE	0	TRUE	1	FALSE	1	FALSE	0	TRUE	0	TRUE	1	TRUE	1	TRUE	1	TRUE	0	TRUE	1	FALSE	1	FALSE	1	FALSE	1	10	Yes	1	No	1	No	0	No
27	Frist-Second year	Tertiary education (college, university or higher)	Secondary education (high school or equivalent)	No	No	Yes	No	No	No	Yes	Social Media;Advertisements;University/School	FALSE	0	TRUE	0	TRUE	1	TRUE	1	FALSE	1	TRUE	1	FALSE	1	TRUE	1	TRUE	1	TRUE	1	FALSE	1	TRUE	1	FALSE	1	FALSE	1	FALSE	1	13	No	0	Yes	0	No	0	Yes
28	Third-Fourth year	Tertiary education (college, university or higher)	Tertiary education (college, university or higher)	Yes	No	No	No	Yes	Yes	Yes	Friends;Social Media;Advertisements;Family;University/School;Doctor	FALSE	0	TRUE	0	TRUE	1	TRUE	1	FALSE	1	TRUE	1	FALSE	1	TRUE	1	TRUE	1	TRUE	1	FALSE	1	TRUE	1	FALSE	1	FALSE	1	FALSE	1	13	No	0	Yes	0	Yes	1	Yes
29	Frist-Second year	Tertiary education (college, university or higher)	Secondary education (high school or equivalent)	Yes	Yes	Yes	Yes	Yes	Yes	Yes	Friends	TRUE	1	TRUE	0	TRUE	1	FALSE	0	FALSE	1	TRUE	1	TRUE	0	FALSE	0	FALSE	0	TRUE	1	TRUE	0	TRUE	1	TRUE	0	FALSE	1	FALSE	1	8	No	0	Yes	0	No	0	Yes
30	Frist-Second year	Tertiary education (college, university or higher)	Tertiary education (college, university or higher)	No	Yes	Yes	Yes	No	No	Yes	Family	FALSE	0	FALSE	1	TRUE	1	TRUE	1	FALSE	1	TRUE	1	FALSE	1	TRUE	1	TRUE	1	TRUE	1	FALSE	1	TRUE	1	FALSE	1	FALSE	1	FALSE	1	14	No	0	Yes	0	No	0	Yes
31	Frist-Second year	Tertiary education (college, university or higher)	Secondary education (high school or equivalent)	No	No	No	Yes	Yes	No	Yes	Social Media;University/School	TRUE	1	FALSE	1	TRUE	1	TRUE	1	FALSE	1	FALSE	0	TRUE	0	TRUE	1	FALSE	0	TRUE	1	FALSE	1	FALSE	0	TRUE	0	TRUE	0	FALSE	1	9	Yes	1	Yes	0	Yes	1	No
32	Third-Fourth year	Tertiary education (college, university or higher)	Tertiary education (college, university or higher)	Yes	No	No	No	Yes	Yes	Yes	Friends	TRUE	1	FALSE	1	FALSE	0	TRUE	1	TRUE	0	FALSE	0	TRUE	0	TRUE	1	TRUE	1	TRUE	1	FALSE	1	FALSE	0	FALSE	1	FALSE	1	FALSE	1	10	Yes	1	Yes	0	No	0	Yes
33	Frist-Second year	Secondary education (high school or equivalent)	Secondary education (high school or equivalent)	No	No	Yes	Yes	Yes	Yes	Yes	Family	TRUE	1	TRUE	0	FALSE	0	FALSE	0	FALSE	1	TRUE	1	FALSE	1	FALSE	0	TRUE	1	TRUE	1	FALSE	1	FALSE	0	FALSE	1	FALSE	1	FALSE	1	10	No	0	No	1	No	0	Yes
34	Third-Fourth year	Tertiary education (college, university or higher)	Tertiary education (college, university or higher)	No	No	No	No	No	No	Yes	Friends;Social Media;Advertisements	TRUE	1	TRUE	0	TRUE	1	TRUE	1	FALSE	1	TRUE	1	FALSE	1	TRUE	1	TRUE	1	TRUE	1	FALSE	1	TRUE	1	FALSE	1	FALSE	1	FALSE	1	14	Yes	1	Yes	0	No	0	No
35	Frist-Second year	Tertiary education (college, university or higher)	Tertiary education (college, university or higher)	No	No	No	No	Yes	Yes	Yes	Friends;Social Media;Advertisements;University/School	TRUE	1	TRUE	0	FALSE	0	FALSE	0	FALSE	1	TRUE	1	FALSE	1	TRUE	1	TRUE	1	TRUE	1	FALSE	1	TRUE	1	FALSE	1	TRUE	0	FALSE	1	11	No	0	Yes	0	Yes	1	Yes
36	Third-Fourth year	Tertiary education (college, university or higher)	Tertiary education (college, university or higher)	No	No	No	No	No	No	Yes	Friends	TRUE	1	FALSE	1	TRUE	1	TRUE	1	FALSE	1	TRUE	1	FALSE	1	TRUE	1	TRUE	1	TRUE	1	FALSE	1	TRUE	1	FALSE	1	FALSE	1	FALSE	1	15	No	0	Yes	0	No	0	Yes
37	Frist-Second year	Secondary education (high school or equivalent)	Secondary education (high school or equivalent)	No	No	No	No	No	No	Yes	Social Media	FALSE	0	FALSE	1	TRUE	1	TRUE	1	FALSE	1	TRUE	1	TRUE	0	TRUE	1	TRUE	1	TRUE	1	FALSE	1	TRUE	1	FALSE	1	FALSE	1	FALSE	1	13	No	0	Yes	0	No	0	Yes
38	Third-Fourth year	Tertiary education (college, university or higher)	Tertiary education (college, university or higher)	Yes	Yes	No	No	Yes	Yes	Yes	Friends	TRUE	1	TRUE	0	TRUE	1	TRUE	1	FALSE	1	TRUE	1	FALSE	1	TRUE	1	TRUE	1	TRUE	1	FALSE	1	TRUE	1	FALSE	1	FALSE	1	FALSE	1	14	No	0	Yes	0	No	0	Yes
39	Third-Fourth year	Tertiary education (college, university or higher)	Tertiary education (college, university or higher)	No	No	No	No	No	No	Yes	Friends	TRUE	1	FALSE	1	TRUE	1	TRUE	1	FALSE	1	TRUE	1	TRUE	0	TRUE	1	TRUE	1	TRUE	1	FALSE	1	TRUE	1	FALSE	1	TRUE	0	TRUE	0	12	No	0	Yes	0	No	0	Yes
40	Third-Fourth year	Tertiary education (college, university or higher)	Tertiary education (college, university or higher)	Yes	Yes	Yes	Yes	Yes	Yes	Yes	Friends;University/School	FALSE	0	FALSE	1	TRUE	1	TRUE	1	FALSE	1	FALSE	0	TRUE	0	TRUE	1	FALSE	0	TRUE	1	TRUE	0	TRUE	1	FALSE	1	FALSE	1	FALSE	1	10	No	0	Yes	0	No	0	Yes
41	Frist-Second year	Secondary education (high school or equivalent)	Secondary education (high school or equivalent)	Yes	Yes	Yes	Yes	Yes	Yes	Yes	Social Media;Advertisements	TRUE	1	FALSE	1	TRUE	1	FALSE	0	FALSE	1	FALSE	0	FALSE	1	FALSE	0	FALSE	0	FALSE	0	FALSE	1	FALSE	0	FALSE	1	FALSE	1	FALSE	1	9	Yes	1	No	1	Yes	1	Yes
42	Third-Fourth year	Tertiary education (college, university or higher)	Tertiary education (college, university or higher)	No	No	No	No	No	No	Yes	Friends	FALSE	0	TRUE	0	TRUE	1	TRUE	1	FALSE	1	TRUE	1	FALSE	1	TRUE	1	TRUE	1	TRUE	1	FALSE	1	TRUE	1	FALSE	1	FALSE	1	FALSE	1	13	No	0	Yes	0	No	0	Yes
43	Third-Fourth year	Secondary education (high school or equivalent)	Secondary education (high school or equivalent)	No	Yes	Yes	Yes	Yes	Yes	Yes	Friends;Social Media	TRUE	1	TRUE	0	TRUE	1	FALSE	0	FALSE	1	FALSE	0	TRUE	0	FALSE	0	TRUE	1	FALSE	0	FALSE	1	TRUE	1	FALSE	1	FALSE	1	FALSE	1	9	No	0	Yes	0	No	0	No
44	Frist-Second year	Tertiary education (college, university or higher)	primary or less	No	No	No	No	No	No	No		TRUE	1	TRUE	0	TRUE	1	TRUE	1	FALSE	1	TRUE	1	FALSE	1	TRUE	1	TRUE	1	TRUE	1	FALSE	1	TRUE	1	FALSE	1	TRUE	0	TRUE	0	12	No	0	Yes	0	No	0	Yes
45	Third-Fourth year	Tertiary education (college, university or higher)	primary or less	Yes	Yes	No	No	Yes	Yes	Yes	Friends	FALSE	0	TRUE	0	FALSE	0	TRUE	1	TRUE	0	FALSE	0	TRUE	0	TRUE	1	TRUE	1	TRUE	1	FALSE	1	TRUE	1	FALSE	1	FALSE	1	FALSE	1	9	No	0	Yes	0	No	0	Yes
46	Third-Fourth year	Tertiary education (college, university or higher)	Tertiary education (college, university or higher)	No	Yes	No	Yes	Yes	Yes	Yes	Friends;Social Media;Advertisements;University/School	TRUE	1	TRUE	0	TRUE	1	TRUE	1	FALSE	1	TRUE	1	FALSE	1	TRUE	1	TRUE	1	TRUE	1	FALSE	1	TRUE	1	FALSE	1	FALSE	1	FALSE	1	14	No	0	Yes	0	No	0	Yes
47	Frist-Second year	Tertiary education (college, university or higher)	Tertiary education (college, university or higher)	No	No	No	No	Yes	Yes	Yes	Friends;Social Media;Advertisements;University/School	TRUE	1	FALSE	1	FALSE	0	TRUE	1	FALSE	1	TRUE	1	FALSE	1	TRUE	1	TRUE	1	TRUE	1	TRUE	0	TRUE	1	FALSE	1	FALSE	1	FALSE	1	13	No	0	Yes	0	No	0	Yes
48	Frist-Second year	primary or less	Secondary education (high school or equivalent)	No	Yes	Yes	No	No	No	Yes	Friends;Family	TRUE	1	TRUE	0	TRUE	1	FALSE	0	FALSE	1	FALSE	0	FALSE	1	TRUE	1	FALSE	0	FALSE	0	TRUE	0	TRUE	1	FALSE	1	TRUE	0	TRUE	0	7	Yes	1	No	1	No	0	No
49	Frist-Second year	Secondary education (high school or equivalent)	Secondary education (high school or equivalent)	Yes	Yes	Yes	Yes	Yes	Yes	Yes	Friends;Social Media;Advertisements;Doctor	FALSE	0	TRUE	0	TRUE	1	TRUE	1	FALSE	1	TRUE	1	FALSE	1	TRUE	1	TRUE	1	TRUE	1	FALSE	1	TRUE	1	FALSE	1	FALSE	1	FALSE	1	13	No	0	Yes	0	No	0	Yes
50	Third-Fourth year	Secondary education (high school or equivalent)	primary or less	Yes	No	Yes	No	Yes	Yes	Yes	Friends	FALSE	0	TRUE	0	FALSE	0	FALSE	0	TRUE	0	FALSE	0	TRUE	0	FALSE	0	TRUE	1	TRUE	1	FALSE	1	FALSE	0	FALSE	1	FALSE	1	FALSE	1	6	Yes	1	Yes	0	No	0	Yes
51	Frist-Second year	Tertiary education (college, university or higher)	Tertiary education (college, university or higher)	No	No	No	No	No	No	No	Social Media	FALSE	0	TRUE	0	FALSE	0	FALSE	0	FALSE	1	TRUE	1	TRUE	0	TRUE	1	TRUE	1	TRUE	1	TRUE	0	TRUE	1	FALSE	1	FALSE	1	FALSE	1	9	Yes	1	No	1	No	0	No
52	Frist-Second year	Tertiary education (college, university or higher)	Tertiary education (college, university or higher)	No	Yes	No	Yes	Yes	Yes	Yes	Friends	TRUE	1	TRUE	0	TRUE	1	TRUE	1	TRUE	0	FALSE	0	FALSE	1	FALSE	0	FALSE	0	FALSE	0	FALSE	1	TRUE	1	TRUE	0	FALSE	1	FALSE	1	8	Yes	1	Yes	0	No	0	No
53	Frist-Second year	Secondary education (high school or equivalent)	Secondary education (high school or equivalent)	No	Yes	Yes	Yes	Yes	Yes	Yes	Friends;Social Media;Family;University/School	TRUE	1	FALSE	1	FALSE	0	TRUE	1	TRUE	0	TRUE	1	FALSE	1	FALSE	0	FALSE	0	TRUE	1	FALSE	1	FALSE	0	FALSE	1	FALSE	1	FALSE	1	10	No	0	Yes	0	No	0	No
54	Frist-Second year	Tertiary education (college, university or higher)	Tertiary education (college, university or higher)	No	Yes	Yes	Yes	Yes	Yes	Yes	Friends	TRUE	1	FALSE	1	FALSE	0	TRUE	1	FALSE	1	TRUE	1	FALSE	1	FALSE	0	TRUE	1	TRUE	1	FALSE	1	TRUE	1	FALSE	1	FALSE	1	FALSE	1	13	No	0	Yes	0	No	0	No
55	Frist-Second year	Tertiary education (college, university or higher)	Tertiary education (college, university or higher)	No	Yes	No	No	No	Yes	Yes	Friends;Social Media;Advertisements;University/School	TRUE	1	TRUE	0	TRUE	1	TRUE	1	FALSE	1	TRUE	1	FALSE	1	TRUE	1	TRUE	1	TRUE	1	FALSE	1	TRUE	1	FALSE	1	FALSE	1	FALSE	1	14	No	0	Yes	0	No	0	Yes
56	Frist-Second year	Secondary education (high school or equivalent)	Secondary education (high school or equivalent)	Yes	No	No	Yes	Yes	Yes	Yes	Friends;Social Media;University/School	FALSE	0	TRUE	0	FALSE	0	TRUE	1	FALSE	1	TRUE	1	TRUE	0	TRUE	1	TRUE	1	TRUE	1	FALSE	1	TRUE	1	TRUE	0	FALSE	1	FALSE	1	10	No	0	Yes	0	No	0	Yes
57	Frist-Second year	Tertiary education (college, university or higher)	Tertiary education (college, university or higher)	No	Yes	Yes	Yes	Yes	Yes	Yes	Friends;Social Media;University/School	TRUE	1	TRUE	0	TRUE	1	TRUE	1	FALSE	1	TRUE	1	FALSE	1	TRUE	1	TRUE	1	TRUE	1	TRUE	0	TRUE	1	FALSE	1	FALSE	1	FALSE	1	13	No	0	Yes	0	No	0	Yes
58	Frist-Second year	Secondary education (high school or equivalent)	primary or less	Yes	Yes	Yes	Yes	Yes	Yes	Yes	Friends;Social Media	FALSE	0	TRUE	0	FALSE	0	TRUE	1	FALSE	1	TRUE	1	TRUE	0	TRUE	1	TRUE	1	TRUE	1	FALSE	1	TRUE	1	FALSE	1	FALSE	1	FALSE	1	11	No	0	Yes	0	Yes	1	Yes
59	Frist-Second year	Tertiary education (college, university or higher)	Tertiary education (college, university or higher)	No	Yes	No	No	Yes	Yes	Yes	Friends;Social Media	TRUE	1	TRUE	0	TRUE	1	TRUE	1	FALSE	1	TRUE	1	FALSE	1	TRUE	1	TRUE	1	TRUE	1	FALSE	1	TRUE	1	FALSE	1	FALSE	1	FALSE	1	14	Yes	1	No	1	Yes	1	No
60	Frist-Second year	Secondary education (high school or equivalent)	Tertiary education (college, university or higher)	No	Yes	Yes	Yes	Yes	Yes	Yes	Friends;Social Media;Advertisements;Family;University/School	TRUE	1	TRUE	0	TRUE	1	TRUE	1	FALSE	1	TRUE	1	FALSE	1	TRUE	1	TRUE	1	TRUE	1	FALSE	1	TRUE	1	FALSE	1	FALSE	1	FALSE	1	14	No	0	Yes	0	No	0	Yes
61	Frist-Second year	Tertiary education (college, university or higher)	Tertiary education (college, university or higher)	Yes	Yes	No	No	No	Yes	No		TRUE	1	FALSE	1	FALSE	0	FALSE	0	TRUE	0	TRUE	1	FALSE	1	TRUE	1	TRUE	1	FALSE	0	FALSE	1	TRUE	1	TRUE	0	FALSE	1	FALSE	1	10	No	0	No	1	Yes	1	No
62	Frist-Second year	Tertiary education (college, university or higher)	Secondary education (high school or equivalent)	No	Yes	No	No	Yes	Yes	Yes	Social Media;Advertisements;University/School	TRUE	1	TRUE	0	FALSE	0	FALSE	0	FALSE	1	TRUE	1	FALSE	1	TRUE	1	TRUE	1	TRUE	1	FALSE	1	TRUE	1	FALSE	1	FALSE	1	FALSE	1	12	No	0	Yes	0	No	0	Yes
63	Frist-Second year	Tertiary education (college, university or higher)	Tertiary education (college, university or higher)	No	No	No	No	Yes	Yes	Yes	Friends;University/School	FALSE	0	TRUE	0	FALSE	0	TRUE	1	FALSE	1	FALSE	0	FALSE	1	FALSE	0	FALSE	0	TRUE	1	TRUE	0	TRUE	1	FALSE	1	FALSE	1	FALSE	1	8	Yes	1	Yes	0	No	0	Yes
64	Frist-Second year	Secondary education (high school or equivalent)	Secondary education (high school or equivalent)	No	No	No	No	No	Yes	Yes	Friends	FALSE	0	FALSE	1	FALSE	0	TRUE	1	TRUE	0	FALSE	0	FALSE	1	TRUE	1	TRUE	1	TRUE	1	FALSE	1	FALSE	0	TRUE	0	FALSE	1	TRUE	0	8	Yes	1	Yes	0	Yes	1	No
65	Third-Fourth year	Tertiary education (college, university or higher)	Tertiary education (college, university or higher)	Yes	Yes	No	No	Yes	Yes	Yes	University/School	TRUE	1	TRUE	0	FALSE	0	TRUE	1	FALSE	1	TRUE	1	FALSE	1	TRUE	1	TRUE	1	TRUE	1	FALSE	1	TRUE	1	FALSE	1	FALSE	1	FALSE	1	13	No	0	Yes	0	No	0	No
66	Third-Fourth year	Tertiary education (college, university or higher)	Tertiary education (college, university or higher)	Yes	Yes	Yes	Yes	No	Yes	Yes	Advertisements	TRUE	1	FALSE	1	FALSE	0	TRUE	1	TRUE	0	TRUE	1	TRUE	0	FALSE	0	FALSE	0	TRUE	1	FALSE	1	TRUE	1	TRUE	0	TRUE	0	FALSE	1	8	Yes	1	Yes	0	No	0	No
67	Frist-Second year	Secondary education (high school or equivalent)	Secondary education (high school or equivalent)	Yes	Yes	Yes	No	Yes	No	Yes	Friends;Social Media;Advertisements	TRUE	1	TRUE	0	FALSE	0	TRUE	1	FALSE	1	FALSE	0	FALSE	1	TRUE	1	TRUE	1	TRUE	1	FALSE	1	TRUE	1	FALSE	1	FALSE	1	FALSE	1	12	No	0	Yes	0	No	0	Yes
68	Third-Fourth year	Tertiary education (college, university or higher)	Secondary education (high school or equivalent)	Yes	No	No	No	Yes	Yes	Yes	Social Media	TRUE	1	FALSE	1	FALSE	0	TRUE	1	TRUE	0	TRUE	1	TRUE	0	TRUE	1	TRUE	1	TRUE	1	FALSE	1	FALSE	0	FALSE	1	TRUE	0	FALSE	1	10	Yes	1	No	1	No	0	No
69	Third-Fourth year	primary or less	primary or less	No	Yes	Yes	No	Yes	No	Yes	Social Media	TRUE	1	TRUE	0	TRUE	1	TRUE	1	FALSE	1	TRUE	1	TRUE	0	TRUE	1	TRUE	1	TRUE	1	FALSE	1	TRUE	1	FALSE	1	TRUE	0	TRUE	0	11	No	0	Yes	0	Yes	1	Yes
70	Frist-Second year	primary or less	Secondary education (high school or equivalent)	No	Yes	No	No	Yes	Yes	Yes	Friends	TRUE	1	FALSE	1	FALSE	0	TRUE	1	FALSE	1	TRUE	1	FALSE	1	TRUE	1	TRUE	1	TRUE	1	FALSE	1	TRUE	1	FALSE	1	FALSE	1	FALSE	1	14	No	0	Yes	0	No	0	Yes
71	Third-Fourth year	Tertiary education (college, university or higher)	Tertiary education (college, university or higher)	No	No	No	No	Yes	No	Yes	Social Media	TRUE	1	FALSE	1	TRUE	1	TRUE	1	FALSE	1	TRUE	1	FALSE	1	TRUE	1	TRUE	1	TRUE	1	FALSE	1	TRUE	1	FALSE	1	FALSE	1	FALSE	1	15	No	0	Yes	0	No	0	Yes
72	Frist-Second year	Tertiary education (college, university or higher)	Tertiary education (college, university or higher)	Yes	Yes	Yes	Yes	Yes	Yes	Yes	Social Media	TRUE	1	FALSE	1	FALSE	0	TRUE	1	TRUE	0	TRUE	1	FALSE	1	FALSE	0	TRUE	1	FALSE	0	FALSE	1	FALSE	0	TRUE	0	TRUE	0	TRUE	0	7	Yes	1	No	1	Yes	1	Yes
73	Frist-Second year	Tertiary education (college, university or higher)	Secondary education (high school or equivalent)	No	No	Yes	Yes	Yes	Yes	Yes	Friends;Social Media;Family;University/School	FALSE	0	TRUE	0	TRUE	1	TRUE	1	FALSE	1	TRUE	1	FALSE	1	TRUE	1	TRUE	1	TRUE	1	FALSE	1	TRUE	1	FALSE	1	FALSE	1	FALSE	1	13	No	0	Yes	0	No	0	Yes
74	Third-Fourth year	Secondary education (high school or equivalent)	Secondary education (high school or equivalent)	No	Yes	Yes	Yes	No	No	Yes	Friends;Social Media;University/School	TRUE	1	TRUE	0	FALSE	0	FALSE	0	FALSE	1	TRUE	1	TRUE	0	TRUE	1	TRUE	1	TRUE	1	TRUE	0	TRUE	1	FALSE	1	FALSE	1	FALSE	1	10	No	0	Yes	0	No	0	Yes
75	Frist-Second year	Secondary education (high school or equivalent)	primary or less	No	Yes	Yes	No	Yes	Yes	Yes	Friends;Social Media;University/School	TRUE	1	FALSE	1	TRUE	1	TRUE	1	FALSE	1	TRUE	1	FALSE	1	TRUE	1	TRUE	1	TRUE	1	FALSE	1	TRUE	1	FALSE	1	FALSE	1	FALSE	1	15	No	0	Yes	0	No	0	Yes
76	Third-Fourth year	Tertiary education (college, university or higher)	Tertiary education (college, university or higher)	Yes	Yes	Yes	No	Yes	Yes	Yes	Friends;Social Media;University/School	FALSE	0	TRUE	0	TRUE	1	TRUE	1	FALSE	1	TRUE	1	FALSE	1	TRUE	1	TRUE	1	TRUE	1	FALSE	1	TRUE	1	FALSE	1	FALSE	1	FALSE	1	13	No	0	Yes	0	No	0	No
77	Third-Fourth year	Tertiary education (college, university or higher)	Tertiary education (college, university or higher)	No	Yes	No	No	Yes	Yes	Yes	Friends	TRUE	1	FALSE	1	FALSE	0	TRUE	1	TRUE	0	TRUE	1	TRUE	0	TRUE	1	TRUE	1	TRUE	1	TRUE	0	TRUE	1	FALSE	1	FALSE	1	FALSE	1	11	No	0	Yes	0	No	0	No
78	Frist-Second year	Tertiary education (college, university or higher)	Tertiary education (college, university or higher)	No	Yes	Yes	Yes	No	Yes	Yes	Friends;Social Media;Family	TRUE	1	FALSE	1	TRUE	1	TRUE	1	FALSE	1	TRUE	1	FALSE	1	TRUE	1	TRUE	1	TRUE	1	FALSE	1	TRUE	1	FALSE	1	FALSE	1	FALSE	1	15	No	0	Yes	0	No	0	Yes
79	Frist-Second year	Tertiary education (college, university or higher)	Tertiary education (college, university or higher)	No	No	No	No	No	Yes	Yes	Friends;Social Media;University/School	TRUE	1	FALSE	1	FALSE	0	TRUE	1	FALSE	1	TRUE	1	FALSE	1	TRUE	1	FALSE	0	FALSE	0	FALSE	1	TRUE	1	FALSE	1	FALSE	1	FALSE	1	12	No	0	Yes	0	Yes	1	Yes
80	Third-Fourth year	Tertiary education (college, university or higher)	Tertiary education (college, university or higher)	No	No	Yes	No	No	No	No		TRUE	1	TRUE	0	FALSE	0	TRUE	1	TRUE	0	TRUE	1	FALSE	1	TRUE	1	TRUE	1	TRUE	1	FALSE	1	TRUE	1	TRUE	0	TRUE	0	TRUE	0	9	Yes	1	Yes	0	Yes	1	Yes
81	Frist-Second year	Tertiary education (college, university or higher)	Tertiary education (college, university or higher)	No	No	Yes	No	No	Yes	Yes	Social Media	TRUE	1	FALSE	1	TRUE	1	FALSE	0	FALSE	1	TRUE	1	FALSE	1	TRUE	1	TRUE	1	TRUE	1	FALSE	1	TRUE	1	FALSE	1	FALSE	1	FALSE	1	14	No	0	Yes	0	No	0	Yes
82	Frist-Second year	Tertiary education (college, university or higher)	Tertiary education (college, university or higher)	No	No	Yes	No	No	No	Yes	Friends	TRUE	1	FALSE	1	FALSE	0	TRUE	1	FALSE	1	TRUE	1	TRUE	0	FALSE	0	TRUE	1	TRUE	1	FALSE	1	TRUE	1	FALSE	1	FALSE	1	FALSE	1	12	No	0	Yes	0	No	0	Yes
83	Frist-Second year	Tertiary education (college, university or higher)	Tertiary education (college, university or higher)	No	No	No	No	No	No	Yes	Social Media;University/School;Doctor	TRUE	1	TRUE	0	TRUE	1	TRUE	1	FALSE	1	TRUE	1	FALSE	1	TRUE	1	TRUE	1	TRUE	1	TRUE	0	TRUE	1	FALSE	1	FALSE	1	FALSE	1	13	No	0	Yes	0	No	0	Yes
84	Frist-Second year	Tertiary education (college, university or higher)	Secondary education (high school or equivalent)	No	No	No	No	No	No	Yes	Social Media	TRUE	1	TRUE	0	TRUE	1	TRUE	1	FALSE	1	TRUE	1	TRUE	0	TRUE	1	TRUE	1	TRUE	1	FALSE	1	TRUE	1	FALSE	1	FALSE	1	FALSE	1	13	Yes	1	Yes	0	No	0	Yes
85	Frist-Second year	Tertiary education (college, university or higher)	Secondary education (high school or equivalent)	No	No	Yes	Yes	Yes	Yes	Yes	Friends;Social Media;Family	TRUE	1	FALSE	1	FALSE	0	TRUE	1	FALSE	1	TRUE	1	FALSE	1	TRUE	1	TRUE	1	TRUE	1	FALSE	1	TRUE	1	FALSE	1	FALSE	1	FALSE	1	14	No	0	Yes	0	No	0	Yes
86	Third-Fourth year	primary or less	primary or less	No	No	Yes	No	No	No	Yes	Social Media;Advertisements;Family;University/School	TRUE	1	TRUE	0	FALSE	0	FALSE	0	FALSE	1	TRUE	1	FALSE	1	FALSE	0	TRUE	1	TRUE	1	FALSE	1	TRUE	1	FALSE	1	FALSE	1	FALSE	1	11	No	0	Yes	0	No	0	Yes
87	Frist-Second year	Tertiary education (college, university or higher)	Tertiary education (college, university or higher)	No	No	No	No	No	No	Yes	Social Media	TRUE	1	TRUE	0	TRUE	1	TRUE	1	FALSE	1	TRUE	1	FALSE	1	TRUE	1	TRUE	1	TRUE	1	TRUE	0	TRUE	1	TRUE	0	TRUE	0	TRUE	0	10	Yes	1	No	1	Yes	1	Yes
88	Frist-Second year	Tertiary education (college, university or higher)	primary or less	No	Yes	No	No	No	No	Yes	Friends;Social Media;University/School	FALSE	0	FALSE	1	TRUE	1	TRUE	1	FALSE	1	TRUE	1	FALSE	1	TRUE	1	TRUE	1	TRUE	1	FALSE	1	TRUE	1	FALSE	1	FALSE	1	FALSE	1	14	No	0	Yes	0	No	0	Yes
89	Frist-Second year	primary or less	primary or less	No	No	No	No	Yes	Yes	Yes	Friends	TRUE	1	FALSE	1	FALSE	0	TRUE	1	FALSE	1	TRUE	1	FALSE	1	TRUE	1	TRUE	1	TRUE	1	FALSE	1	TRUE	1	FALSE	1	FALSE	1	FALSE	1	14	No	0	Yes	0	No	0	Yes
90	Third-Fourth year	primary or less	primary or less	Yes	Yes	Yes	Yes	Yes	Yes	Yes	Social Media	TRUE	1	FALSE	1	FALSE	0	TRUE	1	TRUE	0	TRUE	1	TRUE	0	TRUE	1	TRUE	1	FALSE	0	TRUE	0	TRUE	1	FALSE	1	FALSE	1	FALSE	1	10	No	0	Yes	0	Yes	1	Yes
91	Frist-Second year	Tertiary education (college, university or higher)	Secondary education (high school or equivalent)	No	No	No	No	Yes	Yes	Yes	Friends;Social Media;Advertisements	FALSE	0	TRUE	0	FALSE	0	TRUE	1	FALSE	1	TRUE	1	FALSE	1	TRUE	1	TRUE	1	TRUE	1	FALSE	1	TRUE	1	FALSE	1	FALSE	1	FALSE	1	12	No	0	Yes	0	No	0	No
92	Third-Fourth year	Tertiary education (college, university or higher)	Secondary education (high school or equivalent)	No	No	No	No	No	Yes	Yes	Friends;Social Media	TRUE	1	TRUE	0	TRUE	1	TRUE	1	FALSE	1	TRUE	1	TRUE	0	TRUE	1	TRUE	1	TRUE	1	FALSE	1	TRUE	1	FALSE	1	FALSE	1	FALSE	1	13	No	0	Yes	0	Yes	1	Yes
93	Third-Fourth year	Tertiary education (college, university or higher)	Tertiary education (college, university or higher)	No	No	No	Yes	Yes	Yes	Yes	University/School	TRUE	1	TRUE	0	TRUE	1	TRUE	1	FALSE	1	TRUE	1	FALSE	1	TRUE	1	TRUE	1	TRUE	1	FALSE	1	TRUE	1	FALSE	1	FALSE	1	FALSE	1	14	No	0	Yes	0	No	0	No
94	Third-Fourth year	Tertiary education (college, university or higher)	Tertiary education (college, university or higher)	No	No	Yes	Yes	No	No	No		TRUE	1	TRUE	0	TRUE	1	TRUE	1	FALSE	1	TRUE	1	TRUE	0	TRUE	1	TRUE	1	TRUE	1	FALSE	1	TRUE	1	FALSE	1	FALSE	1	FALSE	1	13	No	0	Yes	0	No	0	Yes
95	Third-Fourth year	Secondary education (high school or equivalent)	Secondary education (high school or equivalent)	No	No	No	No	No	No	Yes	Social Media	TRUE	1	FALSE	1	TRUE	1	TRUE	1	FALSE	1	TRUE	1	TRUE	0	TRUE	1	TRUE	1	TRUE	1	FALSE	1	TRUE	1	FALSE	1	FALSE	1	FALSE	1	14	No	0	Yes	0	No	0	No
96	Third-Fourth year	Tertiary education (college, university or higher)	Tertiary education (college, university or higher)	No	No	Yes	No	No	No	Yes	Social Media;Family	FALSE	0	FALSE	1	TRUE	1	TRUE	1	FALSE	1	TRUE	1	TRUE	0	TRUE	1	TRUE	1	TRUE	1	FALSE	1	TRUE	1	FALSE	1	FALSE	1	FALSE	1	13	No	0	Yes	0	No	0	No
97	Third-Fourth year	primary or less	primary or less	No	No	No	No	Yes	No	Yes	Friends;Social Media	TRUE	1	FALSE	1	TRUE	1	TRUE	1	FALSE	1	TRUE	1	FALSE	1	TRUE	1	TRUE	1	TRUE	1	FALSE	1	TRUE	1	TRUE	0	FALSE	1	FALSE	1	14	No	0	Yes	0	No	0	No
98	Frist-Second year	Tertiary education (college, university or higher)	Tertiary education (college, university or higher)	No	No	No	No	No	No	Yes	Social Media;Advertisements;Family	TRUE	1	FALSE	1	TRUE	1	TRUE	1	FALSE	1	TRUE	1	FALSE	1	TRUE	1	TRUE	1	TRUE	1	FALSE	1	TRUE	1	FALSE	1	FALSE	1	FALSE	1	15	No	0	Yes	0	No	0	Yes
99	Third-Fourth year	Secondary education (high school or equivalent)	Secondary education (high school or equivalent)	Yes	Yes	Yes	Yes	Yes	Yes	Yes	Friends	FALSE	0	TRUE	0	TRUE	1	TRUE	1	TRUE	0	TRUE	1	FALSE	1	TRUE	1	TRUE	1	TRUE	1	FALSE	1	TRUE	1	FALSE	1	FALSE	1	FALSE	1	12	No	0	Yes	0	No	0	Yes
100	Third-Fourth year	Tertiary education (college, university or higher)	Secondary education (high school or equivalent)	No	No	No	No	No	No	Yes	Friends	TRUE	1	TRUE	0	TRUE	1	TRUE	1	FALSE	1	TRUE	1	FALSE	1	TRUE	1	TRUE	1	TRUE	1	FALSE	1	TRUE	1	FALSE	1	FALSE	1	FALSE	1	14	No	0	Yes	0	No	0	No
101	Frist-Second year	Tertiary education (college, university or higher)	Tertiary education (college, university or higher)	No	No	No	No	No	No	Yes	Friends;Family	TRUE	1	FALSE	1	FALSE	0	TRUE	1	FALSE	1	TRUE	1	FALSE	1	TRUE	1	TRUE	1	TRUE	1	FALSE	1	TRUE	1	FALSE	1	FALSE	1	FALSE	1	14	No	0	Yes	0	No	0	Yes
102	Third-Fourth year	Tertiary education (college, university or higher)	Tertiary education (college, university or higher)	No	No	No	No	No	No	No		TRUE	1	TRUE	0	TRUE	1	TRUE	1	TRUE	0	TRUE	1	TRUE	0	TRUE	1	TRUE	1	TRUE	1	FALSE	1	TRUE	1	FALSE	1	FALSE	1	FALSE	1	12	No	0	Yes	0	Yes	1	Yes
103	Frist-Second year	Secondary education (high school or equivalent)	Secondary education (high school or equivalent)	No	No	No	No	No	No	No		TRUE	1	TRUE	0	TRUE	1	TRUE	1	TRUE	0	TRUE	1	TRUE	0	TRUE	1	TRUE	1	TRUE	1	TRUE	0	TRUE	1	TRUE	0	TRUE	0	TRUE	0	8	No	0	Yes	0	No	0	Yes
104	Third-Fourth year	Tertiary education (college, university or higher)	Secondary education (high school or equivalent)	No	No	No	No	No	No	Yes	Social Media	FALSE	0	TRUE	0	TRUE	1	TRUE	1	FALSE	1	TRUE	1	FALSE	1	TRUE	1	TRUE	1	TRUE	1	FALSE	1	TRUE	1	TRUE	0	FALSE	1	FALSE	1	12	No	0	Yes	0	Yes	1	Yes
105	Third-Fourth year	Secondary education (high school or equivalent)	Secondary education (high school or equivalent)	No	No	Yes	No	No	No	Yes	Friends;Social Media;Family;University/School	FALSE	0	FALSE	1	TRUE	1	TRUE	1	FALSE	1	TRUE	1	FALSE	1	TRUE	1	TRUE	1	TRUE	1	FALSE	1	TRUE	1	FALSE	1	FALSE	1	FALSE	1	14	No	0	Yes	0	No	0	Yes
106	Frist-Second year	Tertiary education (college, university or higher)	Tertiary education (college, university or higher)	No	No	No	No	No	No	Yes	Family	TRUE	1	FALSE	1	TRUE	1	TRUE	1	FALSE	1	TRUE	1	FALSE	1	TRUE	1	TRUE	1	TRUE	1	TRUE	0	TRUE	1	TRUE	0	TRUE	0	TRUE	0	11	No	0	Yes	0	No	0	No
107	Frist-Second year	Tertiary education (college, university or higher)	Tertiary education (college, university or higher)	No	No	No	No	No	No	No		TRUE	1	FALSE	1	TRUE	1	TRUE	1	FALSE	1	TRUE	1	FALSE	1	TRUE	1	TRUE	1	TRUE	1	TRUE	0	TRUE	1	FALSE	1	FALSE	1	FALSE	1	14	No	0	Yes	0	No	0	Yes
108	Third-Fourth year	Tertiary education (college, university or higher)	Tertiary education (college, university or higher)	No	No	Yes	No	No	No	Yes	Social Media;Family	FALSE	0	FALSE	1	TRUE	1	TRUE	1	TRUE	0	TRUE	1	TRUE	0	TRUE	1	TRUE	1	TRUE	1	FALSE	1	TRUE	1	FALSE	1	FALSE	1	FALSE	1	12	No	0	Yes	0	No	0	No
109	Frist-Second year	Tertiary education (college, university or higher)	Secondary education (high school or equivalent)	No	No	No	No	No	No	Yes	Social Media	TRUE	1	FALSE	1	TRUE	1	TRUE	1	FALSE	1	TRUE	1	FALSE	1	TRUE	1	TRUE	1	TRUE	1	FALSE	1	TRUE	1	FALSE	1	FALSE	1	FALSE	1	15	No	0	Yes	0	No	0	No
110	Frist-Second year	Tertiary education (college, university or higher)	Tertiary education (college, university or higher)	No	No	Yes	Yes	Yes	Yes	Yes	Friends;Social Media;Advertisements;University/School	FALSE	0	FALSE	1	TRUE	1	TRUE	1	FALSE	1	TRUE	1	FALSE	1	TRUE	1	TRUE	1	TRUE	1	FALSE	1	TRUE	1	FALSE	1	FALSE	1	FALSE	1	14	No	0	Yes	0	No	0	Yes
111	Third-Fourth year	Tertiary education (college, university or higher)	Tertiary education (college, university or higher)	No	No	Yes	No	Yes	Yes	Yes	Friends;Social Media;University/School	FALSE	0	FALSE	1	TRUE	1	TRUE	1	FALSE	1	FALSE	0	FALSE	1	TRUE	1	TRUE	1	TRUE	1	FALSE	1	FALSE	0	FALSE	1	FALSE	1	TRUE	0	11	No	0	No	1	Yes	1	Yes
112	Third-Fourth year	Secondary education (high school or equivalent)	primary or less	Yes	Yes	Yes	Yes	Yes	Yes	Yes	Friends;Social Media;Family;University/School	TRUE	1	FALSE	1	TRUE	1	TRUE	1	FALSE	1	TRUE	1	FALSE	1	TRUE	1	TRUE	1	TRUE	1	FALSE	1	TRUE	1	FALSE	1	FALSE	1	FALSE	1	15	No	0	Yes	0	No	0	Yes
113	Third-Fourth year	primary or less	primary or less	Yes	Yes	No	No	No	No	No		TRUE	1	TRUE	0	TRUE	1	TRUE	1	FALSE	1	TRUE	1	FALSE	1	TRUE	1	TRUE	1	TRUE	1	TRUE	0	TRUE	1	FALSE	1	FALSE	1	TRUE	0	12	Yes	1	Yes	0	Yes	1	Yes
114	Frist-Second year	Secondary education (high school or equivalent)	Secondary education (high school or equivalent)	No	No	No	No	No	No	Yes	Friends	TRUE	1	TRUE	0	TRUE	1	TRUE	1	TRUE	0	TRUE	1	FALSE	1	TRUE	1	TRUE	1	TRUE	1	FALSE	1	TRUE	1	FALSE	1	FALSE	1	FALSE	1	13	Yes	1	Yes	0	No	0	No
115	Frist-Second year	Secondary education (high school or equivalent)	Secondary education (high school or equivalent)	No	No	No	No	No	Yes	Yes	Friends;Social Media;University/School	TRUE	1	FALSE	1	TRUE	1	TRUE	1	FALSE	1	TRUE	1	FALSE	1	TRUE	1	TRUE	1	TRUE	1	FALSE	1	TRUE	1	FALSE	1	FALSE	1	FALSE	1	15	No	0	Yes	0	No	0	Yes
116	Third-Fourth year	Tertiary education (college, university or higher)	Tertiary education (college, university or higher)	No	No	No	No	Yes	No	Yes	Social Media;Advertisements;University/School	TRUE	1	FALSE	1	TRUE	1	TRUE	1	FALSE	1	TRUE	1	FALSE	1	TRUE	1	TRUE	1	TRUE	1	FALSE	1	TRUE	1	FALSE	1	FALSE	1	FALSE	1	15	No	0	Yes	0	No	0	Yes
117	Third-Fourth year	Tertiary education (college, university or higher)	Secondary education (high school or equivalent)	No	No	No	No	No	No	No		TRUE	1	TRUE	0	TRUE	1	TRUE	1	FALSE	1	TRUE	1	FALSE	1	TRUE	1	TRUE	1	TRUE	1	FALSE	1	TRUE	1	FALSE	1	FALSE	1	FALSE	1	14	No	0	Yes	0	No	0	Yes
118	Third-Fourth year	Tertiary education (college, university or higher)	Secondary education (high school or equivalent)	No	No	No	No	No	No	Yes	Social Media;Advertisements;University/School	TRUE	1	FALSE	1	FALSE	0	TRUE	1	FALSE	1	TRUE	1	FALSE	1	TRUE	1	TRUE	1	TRUE	1	FALSE	1	TRUE	1	FALSE	1	FALSE	1	FALSE	1	14	No	0	Yes	0	No	0	Yes
119	Frist-Second year	Secondary education (high school or equivalent)	Tertiary education (college, university or higher)	No	No	Yes	No	No	Yes	Yes	Social Media	TRUE	1	FALSE	1	FALSE	0	TRUE	1	FALSE	1	TRUE	1	FALSE	1	TRUE	1	TRUE	1	TRUE	1	FALSE	1	TRUE	1	FALSE	1	FALSE	1	FALSE	1	14	No	0	Yes	0	No	0	Yes
120	Frist-Second year	Secondary education (high school or equivalent)	Tertiary education (college, university or higher)	No	No	No	No	Yes	No	Yes	Friends;Social Media;Advertisements;Family;University/School;Doctor	TRUE	1	TRUE	0	TRUE	1	TRUE	1	FALSE	1	TRUE	1	FALSE	1	TRUE	1	TRUE	1	TRUE	1	FALSE	1	TRUE	1	FALSE	1	FALSE	1	FALSE	1	14	No	0	Yes	0	No	0	Yes
121	Frist-Second year	Tertiary education (college, university or higher)	primary or less	No	No	No	No	No	No	Yes	Social Media	TRUE	1	FALSE	1	TRUE	1	TRUE	1	FALSE	1	TRUE	1	FALSE	1	TRUE	1	TRUE	1	TRUE	1	FALSE	1	TRUE	1	FALSE	1	FALSE	1	FALSE	1	15	No	0	Yes	0	No	0	Yes
122	Frist-Second year	Tertiary education (college, university or higher)	Secondary education (high school or equivalent)	No	No	No	No	No	No	Yes	Friends;Social Media;Advertisements;University/School	TRUE	1	FALSE	1	TRUE	1	TRUE	1	FALSE	1	TRUE	1	FALSE	1	TRUE	1	TRUE	1	TRUE	1	FALSE	1	TRUE	1	FALSE	1	FALSE	1	FALSE	1	15	No	0	Yes	0	No	0	Yes
123	Frist-Second year	primary or less	primary or less	No	No	Yes	Yes	Yes	Yes	Yes	Friends;Social Media;Family;University/School;Doctor	TRUE	1	TRUE	0	TRUE	1	TRUE	1	FALSE	1	TRUE	1	FALSE	1	TRUE	1	TRUE	1	TRUE	1	FALSE	1	TRUE	1	FALSE	1	FALSE	1	FALSE	1	14	No	0	Yes	0	No	0	Yes
124	Frist-Second year	primary or less	primary or less	No	Yes	Yes	No	Yes	No	Yes	Friends;Social Media;Advertisements	FALSE	0	FALSE	1	TRUE	1	TRUE	1	FALSE	1	TRUE	1	FALSE	1	TRUE	1	TRUE	1	TRUE	1	FALSE	1	TRUE	1	FALSE	1	FALSE	1	FALSE	1	14	No	0	Yes	0	No	0	Yes
125	Third-Fourth year	Secondary education (high school or equivalent)	primary or less	No	Yes	Yes	No	No	No	No		TRUE	1	TRUE	0	TRUE	1	FALSE	0	FALSE	1	FALSE	0	TRUE	0	TRUE	1	TRUE	1	TRUE	1	TRUE	0	TRUE	1	FALSE	1	FALSE	1	FALSE	1	10	No	0	Yes	0	No	0	Yes
126	Third-Fourth year	Tertiary education (college, university or higher)	Tertiary education (college, university or higher)	Yes	Yes	Yes	Yes	Yes	Yes	Yes	Friends	TRUE	1	TRUE	0	TRUE	1	TRUE	1	TRUE	0	TRUE	1	TRUE	0	TRUE	1	TRUE	1	TRUE	1	TRUE	0	TRUE	1	FALSE	1	FALSE	1	FALSE	1	11	No	0	Yes	0	No	0	Yes
127	Third-Fourth year	Tertiary education (college, university or higher)	Tertiary education (college, university or higher)	Yes	No	No	No	Yes	No	Yes	Friends	FALSE	0	FALSE	1	TRUE	1	TRUE	1	TRUE	0	TRUE	1	TRUE	0	TRUE	1	TRUE	1	TRUE	1	TRUE	0	TRUE	1	TRUE	0	TRUE	0	TRUE	0	8	Yes	1	Yes	0	Yes	1	Yes
128	Frist-Second year	primary or less	primary or less	Yes	No	Yes	Yes	Yes	Yes	Yes	Friends	TRUE	1	TRUE	0	TRUE	1	TRUE	1	TRUE	0	TRUE	1	TRUE	0	TRUE	1	TRUE	1	TRUE	1	TRUE	0	TRUE	1	TRUE	0	TRUE	0	TRUE	0	8	Yes	1	Yes	0	Yes	1	Yes
129	Third-Fourth year	Tertiary education (college, university or higher)	Tertiary education (college, university or higher)	No	Yes	Yes	Yes	No	No	Yes	Social Media;Family;University/School	FALSE	0	TRUE	0	TRUE	1	TRUE	1	FALSE	1	TRUE	1	TRUE	0	TRUE	1	TRUE	1	TRUE	1	FALSE	1	TRUE	1	FALSE	1	FALSE	1	FALSE	1	12	Yes	1	Yes	0	Yes	1	Yes
130	Frist-Second year	Secondary education (high school or equivalent)	Secondary education (high school or equivalent)	Yes	Yes	Yes	Yes	Yes	Yes	Yes	Friends;Advertisements	TRUE	1	TRUE	0	TRUE	1	TRUE	1	TRUE	0	TRUE	1	TRUE	0	TRUE	1	TRUE	1	TRUE	1	TRUE	0	TRUE	1	TRUE	0	TRUE	0	TRUE	0	8	Yes	1	Yes	0	No	0	No
131	Frist-Second year	Tertiary education (college, university or higher)	Secondary education (high school or equivalent)	No	No	Yes	No	Yes	Yes	Yes	Friends;Social Media	FALSE	0	FALSE	1	TRUE	1	TRUE	1	FALSE	1	FALSE	0	FALSE	1	FALSE	0	FALSE	0	TRUE	1	TRUE	0	TRUE	1	TRUE	0	TRUE	0	FALSE	1	8	Yes	1	No	1	No	0	No
132	Third-Fourth year	Tertiary education (college, university or higher)	Tertiary education (college, university or higher)	Yes	Yes	Yes	Yes	Yes	Yes	Yes	Friends;Social Media	TRUE	1	TRUE	0	FALSE	0	FALSE	0	TRUE	0	TRUE	1	TRUE	0	FALSE	0	FALSE	0	FALSE	0	FALSE	1	FALSE	0	FALSE	1	TRUE	0	FALSE	1	5	Yes	1	Yes	0	Yes	1	Yes
133	Frist-Second year	Secondary education (high school or equivalent)	Secondary education (high school or equivalent)	No	Yes	Yes	No	Yes	Yes	Yes	Advertisements	TRUE	1	TRUE	0	TRUE	1	FALSE	0	TRUE	0	FALSE	0	FALSE	1	TRUE	1	FALSE	0	TRUE	1	TRUE	0	TRUE	1	TRUE	0	FALSE	1	FALSE	1	8	No	0	Yes	0	No	0	Yes
134	Third-Fourth year	Tertiary education (college, university or higher)	Secondary education (high school or equivalent)	Yes	Yes	No	No	Yes	Yes	Yes	Friends;Social Media	FALSE	0	TRUE	0	TRUE	1	TRUE	1	TRUE	0	TRUE	1	FALSE	1	TRUE	1	TRUE	1	TRUE	1	FALSE	1	FALSE	0	FALSE	1	FALSE	1	FALSE	1	11	No	0	Yes	0	No	0	Yes
135	Frist-Second year	Tertiary education (college, university or higher)	Secondary education (high school or equivalent)	Yes	Yes	No	Yes	No	Yes	Yes	Social Media;Centre for Smoking Cessation	FALSE	0	FALSE	1	TRUE	1	TRUE	1	TRUE	0	FALSE	0	FALSE	1	TRUE	1	TRUE	1	TRUE	1	FALSE	1	FALSE	0	FALSE	1	FALSE	1	FALSE	1	11	Yes	1	No	1	No	0	Yes
136	Frist-Second year	Secondary education (high school or equivalent)	primary or less	No	Yes	Yes	Yes	Yes	No	Yes	Social Media;Advertisements;University/School	TRUE	1	TRUE	0	FALSE	0	FALSE	0	TRUE	0	TRUE	1	TRUE	0	TRUE	1	FALSE	0	FALSE	0	FALSE	1	FALSE	0	FALSE	1	TRUE	0	FALSE	1	6	Yes	1	Yes	0	No	0	Yes
137	Frist-Second year	Tertiary education (college, university or higher)	Secondary education (high school or equivalent)	Yes	Yes	Yes	Yes	No	Yes	Yes	Social Media;Advertisements	FALSE	0	TRUE	0	FALSE	0	TRUE	1	FALSE	1	FALSE	0	FALSE	1	TRUE	1	TRUE	1	FALSE	0	FALSE	1	FALSE	0	FALSE	1	TRUE	0	TRUE	0	7	Yes	1	No	1	No	0	No
138	Frist-Second year	Tertiary education (college, university or higher)	Secondary education (high school or equivalent)	Yes	Yes	Yes	No	Yes	Yes	Yes	Social Media;Advertisements;University/School	FALSE	0	TRUE	0	TRUE	1	TRUE	1	FALSE	1	FALSE	0	FALSE	1	TRUE	1	FALSE	0	FALSE	0	FALSE	1	FALSE	0	FALSE	1	FALSE	1	TRUE	0	8	Yes	1	Yes	0	Yes	1	Yes
139	Third-Fourth year	Tertiary education (college, university or higher)	Tertiary education (college, university or higher)	Yes	Yes	Yes	Yes	Yes	No	Yes	Friends;Social Media	FALSE	0	TRUE	0	FALSE	0	FALSE	0	FALSE	1	FALSE	0	FALSE	1	TRUE	1	TRUE	1	FALSE	0	FALSE	1	FALSE	0	FALSE	1	FALSE	1	FALSE	1	8	Yes	1	Yes	0	Yes	1	Yes
140	Third-Fourth year	Tertiary education (college, university or higher)	Tertiary education (college, university or higher)	Yes	Yes	Yes	Yes	Yes	Yes	Yes	Friends;Social Media;Advertisements	FALSE	0	TRUE	0	TRUE	1	TRUE	1	FALSE	1	FALSE	0	FALSE	1	FALSE	0	TRUE	1	FALSE	0	TRUE	0	TRUE	1	FALSE	1	FALSE	1	TRUE	0	8	No	0	No	1	Yes	1	Yes
141	Frist-Second year	Tertiary education (college, university or higher)	Secondary education (high school or equivalent)	Yes	Yes	Yes	Yes	Yes	Yes	Yes	Friends;Social Media;Advertisements	FALSE	0	FALSE	1	FALSE	0	FALSE	0	TRUE	0	FALSE	0	TRUE	0	FALSE	0	TRUE	1	TRUE	1	FALSE	1	FALSE	0	FALSE	1	TRUE	0	TRUE	0	5	Yes	1	No	1	Yes	1	Yes
142	Third-Fourth year	Tertiary education (college, university or higher)	Secondary education (high school or equivalent)	Yes	No	Yes	Yes	Yes	No	Yes	Friends;Social Media;Advertisements	FALSE	0	FALSE	1	TRUE	1	FALSE	0	FALSE	1	FALSE	0	FALSE	1	FALSE	0	FALSE	0	FALSE	0	FALSE	1	FALSE	0	FALSE	1	FALSE	1	FALSE	1	8	Yes	1	No	1	No	0	No
143	Third-Fourth year	Secondary education (high school or equivalent)	Secondary education (high school or equivalent)	No	No	Yes	Yes	Yes	No	Yes	Social Media;Advertisements	FALSE	0	FALSE	1	FALSE	0	FALSE	0	FALSE	1	FALSE	0	FALSE	1	TRUE	1	FALSE	0	TRUE	1	FALSE	1	FALSE	0	FALSE	1	FALSE	1	FALSE	1	9	Yes	1	No	1	No	0	No
144	Third-Fourth year	Tertiary education (college, university or higher)	Secondary education (high school or equivalent)	No	Yes	No	No	Yes	Yes	Yes	Social Media;Advertisements	FALSE	0	FALSE	1	TRUE	1	FALSE	0	FALSE	1	TRUE	1	FALSE	1	FALSE	0	FALSE	0	TRUE	1	FALSE	1	FALSE	0	FALSE	1	FALSE	1	FALSE	1	10	Yes	1	No	1	No	0	No
145	Frist-Second year	Secondary education (high school or equivalent)	Secondary education (high school or equivalent)	Yes	Yes	Yes	Yes	No	No	Yes	Social Media;Advertisements;Centre for Smoking Cessation	FALSE	0	TRUE	0	TRUE	1	FALSE	0	FALSE	1	FALSE	0	FALSE	1	FALSE	0	FALSE	0	TRUE	1	FALSE	1	TRUE	1	TRUE	0	FALSE	1	FALSE	1	8	Yes	1	No	1	Yes	1	Yes
146	Frist-Second year	Tertiary education (college, university or higher)	Secondary education (high school or equivalent)	No	Yes	No	Yes	Yes	No	Yes	Social Media	FALSE	0	TRUE	0	TRUE	1	FALSE	0	TRUE	0	FALSE	0	TRUE	0	FALSE	0	FALSE	0	TRUE	1	FALSE	1	TRUE	1	TRUE	0	FALSE	1	FALSE	1	6	Yes	1	Yes	0	No	0	No
147	Frist-Second year	Tertiary education (college, university or higher)	Tertiary education (college, university or higher)	Yes	No	Yes	No	No	Yes	Yes	Advertisements	FALSE	0	TRUE	0	TRUE	1	TRUE	1	FALSE	1	FALSE	0	TRUE	0	TRUE	1	TRUE	1	FALSE	0	FALSE	1	FALSE	0	TRUE	0	FALSE	1	TRUE	0	7	Yes	1	No	1	Yes	1	No
148	Frist-Second year	Tertiary education (college, university or higher)	primary or less	No	Yes	Yes	Yes	Yes	Yes	Yes	Social Media	FALSE	0	TRUE	0	FALSE	0	TRUE	1	TRUE	0	FALSE	0	TRUE	0	FALSE	0	TRUE	1	FALSE	0	FALSE	1	TRUE	1	FALSE	1	FALSE	1	FALSE	1	7	Yes	1	No	1	Yes	1	No
149	Frist-Second year	Secondary education (high school or equivalent)	Secondary education (high school or equivalent)	Yes	No	No	Yes	Yes	Yes	Yes	Friends	FALSE	0	TRUE	0	TRUE	1	FALSE	0	FALSE	1	TRUE	1	TRUE	0	FALSE	0	FALSE	0	TRUE	1	TRUE	0	FALSE	0	TRUE	0	FALSE	1	FALSE	1	6	Yes	1	No	1	No	0	Yes
150	Frist-Second year	Tertiary education (college, university or higher)	Secondary education (high school or equivalent)	Yes	Yes	No	Yes	No	No	Yes	Advertisements	FALSE	0	TRUE	0	TRUE	1	TRUE	1	FALSE	1	FALSE	0	TRUE	0	TRUE	1	FALSE	0	TRUE	1	TRUE	0	FALSE	0	TRUE	0	FALSE	1	FALSE	1	7	Yes	1	Yes	0	No	0	No
151	Frist-Second year	Tertiary education (college, university or higher)	Tertiary education (college, university or higher)	No	No	No	No	Yes	Yes	Yes	Friends	TRUE	1	TRUE	0	TRUE	1	TRUE	1	TRUE	0	TRUE	1	TRUE	0	TRUE	1	TRUE	1	TRUE	1	TRUE	0	TRUE	1	TRUE	0	TRUE	0	TRUE	0	8	Yes	1	Yes	0	Yes	1	Yes
152	Third-Fourth year	Tertiary education (college, university or higher)	Tertiary education (college, university or higher)	No	Yes	Yes	Yes	Yes	Yes	Yes	Social Media	TRUE	1	FALSE	1	FALSE	0	TRUE	1	FALSE	1	FALSE	0	FALSE	1	TRUE	1	TRUE	1	TRUE	1	FALSE	1	TRUE	1	FALSE	1	TRUE	0	FALSE	1	12	Yes	1	Yes	0	Yes	1	No
153	Third-Fourth year	Tertiary education (college, university or higher)	Tertiary education (college, university or higher)	Yes	No	Yes	Yes	Yes	Yes	Yes	Friends	TRUE	1	TRUE	0	TRUE	1	TRUE	1	TRUE	0	TRUE	1	TRUE	0	TRUE	1	TRUE	1	TRUE	1	TRUE	0	TRUE	1	TRUE	0	TRUE	0	TRUE	0	8	Yes	1	Yes	0	Yes	1	Yes
154	Frist-Second year	Tertiary education (college, university or higher)	Secondary education (high school or equivalent)	Yes	No	Yes	Yes	No	Yes	Yes	Doctor	TRUE	1	TRUE	0	TRUE	1	TRUE	1	TRUE	0	TRUE	1	TRUE	0	TRUE	1	TRUE	1	TRUE	1	TRUE	0	TRUE	1	TRUE	0	TRUE	0	TRUE	0	8	Yes	1	Yes	0	Yes	1	Yes
155	Frist-Second year	Tertiary education (college, university or higher)	Tertiary education (college, university or higher)	No	No	Yes	Yes	Yes	Yes	Yes	Friends	TRUE	1	TRUE	0	TRUE	1	TRUE	1	TRUE	0	TRUE	1	TRUE	0	TRUE	1	TRUE	1	TRUE	1	TRUE	0	TRUE	1	TRUE	0	TRUE	0	TRUE	0	8	Yes	1	Yes	0	Yes	1	Yes
156	Frist-Second year	Tertiary education (college, university or higher)	Tertiary education (college, university or higher)	Yes	Yes	No	Yes	Yes	Yes	Yes	Friends	TRUE	1	TRUE	0	TRUE	1	TRUE	1	TRUE	0	TRUE	1	TRUE	0	TRUE	1	TRUE	1	TRUE	1	TRUE	0	TRUE	1	TRUE	0	TRUE	0	TRUE	0	8	Yes	1	Yes	0	Yes	1	Yes
157	Frist-Second year	primary or less	primary or less	Yes	Yes	Yes	Yes	No	Yes	Yes	Friends	TRUE	1	FALSE	1	TRUE	1	TRUE	1	TRUE	0	TRUE	1	TRUE	0	TRUE	1	TRUE	1	TRUE	1	TRUE	0	TRUE	1	TRUE	0	TRUE	0	TRUE	0	9	Yes	1	Yes	0	Yes	1	Yes
158	Frist-Second year	Secondary education (high school or equivalent)	Secondary education (high school or equivalent)	No	Yes	Yes	Yes	Yes	Yes	Yes	Centre for Smoking Cessation	TRUE	1	TRUE	0	TRUE	1	FALSE	0	TRUE	0	TRUE	1	TRUE	0	TRUE	1	TRUE	1	TRUE	1	TRUE	0	TRUE	1	TRUE	0	TRUE	0	TRUE	0	7	Yes	1	Yes	0	Yes	1	Yes
159	Frist-Second year	Secondary education (high school or equivalent)	Secondary education (high school or equivalent)	Yes	Yes	Yes	No	Yes	Yes	Yes	Social Media	TRUE	1	TRUE	0	TRUE	1	TRUE	1	TRUE	0	TRUE	1	TRUE	0	TRUE	1	TRUE	1	TRUE	1	TRUE	0	TRUE	1	TRUE	0	TRUE	0	TRUE	0	8	Yes	1	Yes	0	Yes	1	Yes
160	Frist-Second year	primary or less	primary or less	Yes	Yes	Yes	Yes	Yes	Yes	Yes	Friends	TRUE	1	TRUE	0	TRUE	1	TRUE	1	TRUE	0	TRUE	1	TRUE	0	TRUE	1	TRUE	1	TRUE	1	TRUE	0	TRUE	1	TRUE	0	TRUE	0	TRUE	0	8	Yes	1	Yes	0	Yes	1	Yes
161	Frist-Second year	Tertiary education (college, university or higher)	primary or less	Yes	Yes	Yes	Yes	Yes	Yes	Yes	Friends	TRUE	1	TRUE	0	TRUE	1	TRUE	1	TRUE	0	TRUE	1	TRUE	0	TRUE	1	TRUE	1	TRUE	1	TRUE	0	TRUE	1	TRUE	0	TRUE	0	TRUE	0	8	Yes	1	Yes	0	Yes	1	Yes
162	Third-Fourth year	Tertiary education (college, university or higher)	Tertiary education (college, university or higher)	Yes	Yes	Yes	Yes	Yes	Yes	Yes	Social Media;Advertisements	FALSE	0	TRUE	0	FALSE	0	FALSE	0	FALSE	1	TRUE	1	FALSE	1	FALSE	0	FALSE	0	FALSE	0	FALSE	1	FALSE	0	FALSE	1	FALSE	1	FALSE	1	7	Yes	1	Yes	0	Yes	1	No
163	Frist-Second year	Secondary education (high school or equivalent)	Tertiary education (college, university or higher)	Yes	Yes	No	Yes	Yes	Yes	Yes	Social Media;Advertisements	FALSE	0	TRUE	0	TRUE	1	FALSE	0	TRUE	0	TRUE	1	FALSE	1	FALSE	0	TRUE	1	FALSE	0	TRUE	0	TRUE	1	FALSE	1	TRUE	0	TRUE	0	6	Yes	1	No	1	Yes	1	Yes
164	Third-Fourth year	Tertiary education (college, university or higher)	Secondary education (high school or equivalent)	Yes	Yes	Yes	Yes	Yes	Yes	Yes	Social Media;University/School	FALSE	0	TRUE	0	FALSE	0	FALSE	0	FALSE	1	FALSE	0	FALSE	1	FALSE	0	TRUE	1	FALSE	0	TRUE	0	FALSE	0	FALSE	1	FALSE	1	TRUE	0	5	Yes	1	No	1	No	0	No
165	Frist-Second year	Tertiary education (college, university or higher)	Secondary education (high school or equivalent)	Yes	Yes	No	No	Yes	No	Yes	Social Media;University/School	FALSE	0	FALSE	1	TRUE	1	FALSE	0	FALSE	1	FALSE	0	TRUE	0	FALSE	0	TRUE	1	FALSE	0	TRUE	0	TRUE	1	FALSE	1	FALSE	1	TRUE	0	7	No	0	Yes	0	No	0	Yes
166	Frist-Second year	Tertiary education (college, university or higher)	Secondary education (high school or equivalent)	Yes	Yes	No	Yes	Yes	No	Yes	Social Media;Advertisements	FALSE	0	TRUE	0	TRUE	1	FALSE	0	FALSE	1	TRUE	1	TRUE	0	FALSE	0	TRUE	1	TRUE	1	FALSE	1	FALSE	0	TRUE	0	TRUE	0	TRUE	0	6	No	0	No	1	No	0	No
167	Frist-Second year	Secondary education (high school or equivalent)	primary or less	Yes	Yes	No	Yes	Yes	No	Yes	Social Media;University/School;Centre for Smoking Cessation	FALSE	0	TRUE	0	TRUE	1	TRUE	1	FALSE	1	TRUE	1	TRUE	0	FALSE	0	TRUE	1	TRUE	1	TRUE	0	FALSE	0	FALSE	1	TRUE	0	FALSE	1	8	No	0	No	1	No	0	No
168	Frist-Second year	Secondary education (high school or equivalent)	primary or less	Yes	No	No	Yes	Yes	No	Yes	Social Media;Family	FALSE	0	TRUE	0	TRUE	1	TRUE	1	FALSE	1	TRUE	1	TRUE	0	FALSE	0	FALSE	0	TRUE	1	FALSE	1	FALSE	0	TRUE	0	FALSE	1	TRUE	0	7	Yes	1	Yes	0	Yes	1	No
169	Frist-Second year	primary or less	primary or less	Yes	Yes	Yes	Yes	No	Yes	Yes	Friends	TRUE	1	TRUE	0	FALSE	0	TRUE	1	FALSE	1	FALSE	0	FALSE	1	TRUE	1	TRUE	1	TRUE	1	FALSE	1	TRUE	1	FALSE	1	FALSE	1	FALSE	1	12	Yes	1	Yes	0	No	0	Yes
170	Frist-Second year	Tertiary education (college, university or higher)	Secondary education (high school or equivalent)	Yes	Yes	Yes	No	No	No	Yes	Advertisements	FALSE	0	TRUE	0	TRUE	1	FALSE	0	FALSE	1	TRUE	1	TRUE	0	TRUE	1	TRUE	1	TRUE	1	FALSE	1	TRUE	1	FALSE	1	FALSE	1	TRUE	0	10	No	0	Yes	0	Yes	1	No
171	Frist-Second year	Secondary education (high school or equivalent)	primary or less	Yes	No	No	Yes	No	No	Yes	Advertisements	FALSE	0	TRUE	0	TRUE	1	FALSE	0	FALSE	1	FALSE	0	FALSE	1	TRUE	1	FALSE	0	FALSE	0	FALSE	1	TRUE	1	TRUE	0	FALSE	1	TRUE	0	7	Yes	1	No	1	No	0	No
172	Third-Fourth year	Tertiary education (college, university or higher)	primary or less	No	No	No	Yes	Yes	No	Yes	Friends;Advertisements	FALSE	0	TRUE	0	FALSE	0	TRUE	1	TRUE	0	TRUE	1	TRUE	0	FALSE	0	TRUE	1	FALSE	0	TRUE	0	TRUE	1	FALSE	1	TRUE	0	FALSE	1	6	Yes	1	Yes	0	No	0	No
173	Third-Fourth year	Tertiary education (college, university or higher)	Tertiary education (college, university or higher)	Yes	No	No	Yes	Yes	No	Yes	Social Media;University/School	FALSE	0	TRUE	0	FALSE	0	FALSE	0	FALSE	1	FALSE	0	TRUE	0	TRUE	1	FALSE	0	FALSE	0	TRUE	0	TRUE	1	TRUE	0	FALSE	1	TRUE	0	4	No	0	Yes	0	Yes	1	Yes
174	Third-Fourth year	Secondary education (high school or equivalent)	Secondary education (high school or equivalent)	Yes	Yes	Yes	No	Yes	No	Yes	Friends;Social Media	FALSE	0	TRUE	0	FALSE	0	TRUE	1	FALSE	1	FALSE	0	FALSE	1	TRUE	1	TRUE	1	TRUE	1	TRUE	0	TRUE	1	TRUE	0	FALSE	1	FALSE	1	9	No	0	No	1	No	0	No
175	Third-Fourth year	Secondary education (high school or equivalent)	Tertiary education (college, university or higher)	Yes	Yes	Yes	No	No	Yes	Yes	Social Media;Advertisements	FALSE	0	TRUE	0	TRUE	1	FALSE	0	FALSE	1	FALSE	0	FALSE	1	FALSE	0	FALSE	0	FALSE	0	FALSE	1	TRUE	1	FALSE	1	TRUE	0	FALSE	1	7	No	0	No	1	No	0	Yes
176	Third-Fourth year	Tertiary education (college, university or higher)	Tertiary education (college, university or higher)	Yes	No	No	No	Yes	No	Yes	Social Media;Advertisements;Family	FALSE	0	TRUE	0	TRUE	1	FALSE	0	FALSE	1	FALSE	0	TRUE	0	TRUE	1	FALSE	0	TRUE	1	FALSE	1	FALSE	0	TRUE	0	FALSE	1	FALSE	1	7	Yes	1	No	1	Yes	1	No
177	Third-Fourth year	Secondary education (high school or equivalent)	Secondary education (high school or equivalent)	No	Yes	Yes	No	No	No	Yes	Advertisements	FALSE	0	TRUE	0	TRUE	1	FALSE	0	FALSE	1	TRUE	1	FALSE	1	FALSE	0	FALSE	0	TRUE	1	FALSE	1	TRUE	1	TRUE	0	TRUE	0	FALSE	1	8	No	0	No	1	Yes	1	Yes
178	Frist-Second year	Secondary education (high school or equivalent)	Tertiary education (college, university or higher)	No	Yes	Yes	No	No	Yes	Yes	Social Media;Advertisements	FALSE	0	TRUE	0	TRUE	1	FALSE	0	TRUE	0	FALSE	0	FALSE	1	TRUE	1	FALSE	0	TRUE	1	TRUE	0	FALSE	0	FALSE	1	TRUE	0	TRUE	0	5	No	0	Yes	0	Yes	1	No
179	Third-Fourth year	Tertiary education (college, university or higher)	primary or less	Yes	Yes	No	Yes	No	Yes	Yes	Friends;Social Media;Advertisements	FALSE	0	TRUE	0	TRUE	1	FALSE	0	FALSE	1	FALSE	0	TRUE	0	TRUE	1	FALSE	0	FALSE	0	TRUE	0	FALSE	0	TRUE	0	TRUE	0	TRUE	0	3	No	0	Yes	0	Yes	1	No
180	Frist-Second year	Tertiary education (college, university or higher)	primary or less	Yes	Yes	Yes	Yes	Yes	Yes	Yes	Friends	TRUE	1	FALSE	1	TRUE	1	TRUE	1	TRUE	0	TRUE	1	TRUE	0	TRUE	1	TRUE	1	TRUE	1	TRUE	0	TRUE	1	TRUE	0	TRUE	0	TRUE	0	9	Yes	1	Yes	0	Yes	1	Yes
181	Third-Fourth year	Tertiary education (college, university or higher)	Tertiary education (college, university or higher)	Yes	Yes	Yes	Yes	Yes	Yes	Yes	Friends	TRUE	1	TRUE	0	TRUE	1	TRUE	1	TRUE	0	TRUE	1	TRUE	0	TRUE	1	TRUE	1	TRUE	1	TRUE	0	TRUE	1	TRUE	0	TRUE	0	TRUE	0	8	Yes	1	Yes	0	Yes	1	Yes
182	Frist-Second year	Tertiary education (college, university or higher)	Tertiary education (college, university or higher)	Yes	Yes	Yes	Yes	Yes	Yes	Yes	Friends	TRUE	1	TRUE	0	TRUE	1	TRUE	1	TRUE	0	TRUE	1	TRUE	0	TRUE	1	TRUE	1	TRUE	1	TRUE	0	TRUE	1	TRUE	0	TRUE	0	TRUE	0	8	Yes	1	Yes	0	Yes	1	Yes
183	Frist-Second year	Secondary education (high school or equivalent)	Secondary education (high school or equivalent)	No	Yes	Yes	No	Yes	No	Yes	Social Media;Advertisements	FALSE	0	TRUE	0	FALSE	0	TRUE	1	TRUE	0	FALSE	0	FALSE	1	TRUE	1	TRUE	1	FALSE	0	FALSE	1	FALSE	0	FALSE	1	FALSE	1	TRUE	0	7	Yes	1	No	1	Yes	1	Yes
184	Third-Fourth year	Secondary education (high school or equivalent)	Secondary education (high school or equivalent)	No	No	No	No	No	No	Yes	Social Media;Advertisements	TRUE	1	FALSE	1	TRUE	1	FALSE	0	FALSE	1	FALSE	0	FALSE	1	TRUE	1	FALSE	0	FALSE	0	FALSE	1	FALSE	0	FALSE	1	FALSE	1	TRUE	0	9	No	0	No	1	Yes	1	No
185	Frist-Second year	Tertiary education (college, university or higher)	Secondary education (high school or equivalent)	Yes	No	No	No	Yes	No	Yes	Friends;University/School	FALSE	0	TRUE	0	TRUE	1	TRUE	1	FALSE	1	FALSE	0	TRUE	0	FALSE	0	FALSE	0	TRUE	1	TRUE	0	FALSE	0	FALSE	1	TRUE	0	TRUE	0	5	Yes	1	No	1	Yes	1	No
186	Third-Fourth year	Secondary education (high school or equivalent)	Secondary education (high school or equivalent)	No	Yes	No	No	No	Yes	Yes	Social Media;Advertisements	FALSE	0	TRUE	0	TRUE	1	TRUE	1	FALSE	1	FALSE	0	FALSE	1	FALSE	0	FALSE	0	TRUE	1	FALSE	1	FALSE	0	TRUE	0	TRUE	0	FALSE	1	7	Yes	1	No	1	No	0	No
187	Frist-Second year	Tertiary education (college, university or higher)	Secondary education (high school or equivalent)	No	Yes	Yes	No	No	Yes	Yes	Social Media;University/School	FALSE	0	TRUE	0	TRUE	1	FALSE	0	FALSE	1	FALSE	0	TRUE	0	TRUE	1	TRUE	1	TRUE	1	FALSE	1	FALSE	0	FALSE	1	TRUE	0	TRUE	0	7	Yes	1	No	1	Yes	1	No
188	Third-Fourth year	Secondary education (high school or equivalent)	Secondary education (high school or equivalent)	Yes	Yes	No	No	Yes	No	Yes	Social Media;Advertisements	FALSE	0	TRUE	0	FALSE	0	FALSE	0	TRUE	0	TRUE	1	FALSE	1	FALSE	0	TRUE	1	TRUE	1	FALSE	1	FALSE	0	FALSE	1	TRUE	0	TRUE	0	6	No	0	Yes	0	No	0	No
189	Frist-Second year	Tertiary education (college, university or higher)	Secondary education (high school or equivalent)	Yes	No	No	Yes	No	No	Yes	Friends;Social Media;Advertisements	TRUE	1	FALSE	1	FALSE	0	TRUE	1	FALSE	1	TRUE	1	FALSE	1	FALSE	0	TRUE	1	TRUE	1	FALSE	1	FALSE	0	TRUE	0	FALSE	1	FALSE	1	11	No	0	Yes	0	Yes	1	No
190	Third-Fourth year	Tertiary education (college, university or higher)	Secondary education (high school or equivalent)	Yes	Yes	No	No	Yes	Yes	Yes	Friends;Advertisements	FALSE	0	TRUE	0	FALSE	0	FALSE	0	TRUE	0	FALSE	0	TRUE	0	TRUE	1	FALSE	0	TRUE	1	FALSE	1	TRUE	1	TRUE	0	FALSE	1	TRUE	0	5	Yes	1	No	1	No	0	Yes
191	Third-Fourth year	Secondary education (high school or equivalent)	Secondary education (high school or equivalent)	Yes	No	Yes	No	No	No	Yes	Social Media	FALSE	0	TRUE	0	TRUE	1	FALSE	0	FALSE	1	TRUE	1	TRUE	0	FALSE	0	FALSE	0	TRUE	1	TRUE	0	FALSE	0	FALSE	1	TRUE	0	TRUE	0	5	Yes	1	Yes	0	No	0	Yes
192	Frist-Second year	Tertiary education (college, university or higher)	Secondary education (high school or equivalent)	No	Yes	No	No	No	No	Yes	Social Media;Advertisements	FALSE	0	TRUE	0	FALSE	0	FALSE	0	FALSE	1	TRUE	1	FALSE	1	FALSE	0	FALSE	0	FALSE	0	FALSE	1	FALSE	0	FALSE	1	TRUE	0	FALSE	1	6	Yes	1	Yes	0	Yes	1	No
193	Third-Fourth year	Tertiary education (college, university or higher)	Tertiary education (college, university or higher)	Yes	No	Yes	No	No	Yes	Yes	Friends;Social Media;Family	FALSE	0	TRUE	0	FALSE	0	FALSE	0	TRUE	0	FALSE	0	FALSE	1	TRUE	1	FALSE	0	FALSE	0	TRUE	0	FALSE	0	FALSE	1	TRUE	0	TRUE	0	3	Yes	1	No	1	Yes	1	No
194	Frist-Second year	Tertiary education (college, university or higher)	Secondary education (high school or equivalent)	Yes	Yes	Yes	No	Yes	Yes	Yes	Friends;Advertisements	FALSE	0	TRUE	0	FALSE	0	FALSE	0	TRUE	0	FALSE	0	FALSE	1	FALSE	0	TRUE	1	FALSE	0	FALSE	1	TRUE	1	TRUE	0	FALSE	1	FALSE	1	6	Yes	1	Yes	0	Yes	1	No
195	Third-Fourth year	Tertiary education (college, university or higher)	Secondary education (high school or equivalent)	Yes	Yes	No	No	No	No	Yes	Social Media;Advertisements	TRUE	1	FALSE	1	FALSE	0	TRUE	1	TRUE	0	FALSE	0	TRUE	0	TRUE	1	FALSE	0	FALSE	0	FALSE	1	FALSE	0	FALSE	1	FALSE	1	TRUE	0	7	Yes	1	No	1	Yes	1	No
196	Third-Fourth year	Tertiary education (college, university or higher)	Secondary education (high school or equivalent)	Yes	No	No	No	No	No	Yes	Social Media;University/School	FALSE	0	TRUE	0	TRUE	1	TRUE	1	FALSE	1	FALSE	0	FALSE	1	TRUE	1	TRUE	1	FALSE	0	FALSE	1	FALSE	0	TRUE	0	FALSE	1	TRUE	0	8	Yes	1	No	1	No	0	No
197	Frist-Second year	Secondary education (high school or equivalent)	Tertiary education (college, university or higher)	Yes	No	No	No	Yes	No	Yes	Social Media;Advertisements	FALSE	0	TRUE	0	FALSE	0	FALSE	0	FALSE	1	FALSE	0	FALSE	1	FALSE	0	TRUE	1	FALSE	0	FALSE	1	TRUE	1	FALSE	1	TRUE	0	FALSE	1	7	Yes	1	Yes	0	Yes	1	Yes
198	Frist-Second year	Tertiary education (college, university or higher)	Secondary education (high school or equivalent)	No	Yes	Yes	No	No	Yes	Yes	Social Media;Advertisements	FALSE	0	TRUE	0	FALSE	0	FALSE	0	FALSE	1	FALSE	0	TRUE	0	FALSE	0	TRUE	1	FALSE	0	TRUE	0	TRUE	1	FALSE	1	FALSE	1	TRUE	0	5	Yes	1	No	1	No	0	No
199	Frist-Second year	Tertiary education (college, university or higher)	Tertiary education (college, university or higher)	Yes	Yes	No	Yes	Yes	Yes	Yes	Advertisements;Family	FALSE	0	TRUE	0	FALSE	0	FALSE	0	FALSE	1	FALSE	0	TRUE	0	FALSE	0	FALSE	0	TRUE	1	FALSE	1	TRUE	1	FALSE	1	TRUE	0	TRUE	0	5	Yes	1	No	1	No	0	Yes
200	Third-Fourth year	Tertiary education (college, university or higher)	Tertiary education (college, university or higher)	No	Yes	Yes	No	Yes	No	Yes	Social Media;Advertisements;Family	FALSE	0	TRUE	0	FALSE	0	FALSE	0	FALSE	1	FALSE	0	FALSE	1	FALSE	0	TRUE	1	FALSE	0	TRUE	0	FALSE	0	FALSE	1	FALSE	1	FALSE	1	6	Yes	1	No	1	No	0	Yes
201	Third-Fourth year	Tertiary education (college, university or higher)	Secondary education (high school or equivalent)	No	No	No	No	No	No	Yes	Social Media;Advertisements	FALSE	0	TRUE	0	TRUE	1	FALSE	0	FALSE	1	FALSE	0	TRUE	0	FALSE	0	FALSE	0	FALSE	0	TRUE	0	FALSE	0	FALSE	1	TRUE	0	FALSE	1	4	Yes	1	No	1	No	0	No
202	Third-Fourth year	Tertiary education (college, university or higher)	Tertiary education (college, university or higher)	No	Yes	No	No	No	No	Yes	Social Media;Family	FALSE	0	TRUE	0	FALSE	0	FALSE	0	FALSE	1	TRUE	1	FALSE	1	FALSE	0	TRUE	1	TRUE	1	FALSE	1	FALSE	0	TRUE	0	FALSE	1	TRUE	0	7	Yes	1	No	1	No	0	Yes
203	Frist-Second year	Tertiary education (college, university or higher)	Secondary education (high school or equivalent)	Yes	No	Yes	No	No	Yes	Yes	Friends;Social Media;Family	FALSE	0	TRUE	0	FALSE	0	FALSE	0	FALSE	1	FALSE	0	TRUE	0	TRUE	1	FALSE	0	TRUE	1	TRUE	0	FALSE	0	TRUE	0	FALSE	1	TRUE	0	4	Yes	1	No	1	No	0	Yes
204	Frist-Second year	Tertiary education (college, university or higher)	Tertiary education (college, university or higher)	Yes	No	No	No	Yes	No	Yes	Social Media;Advertisements	FALSE	0	TRUE	0	TRUE	1	TRUE	1	FALSE	1	FALSE	0	FALSE	1	TRUE	1	TRUE	1	FALSE	0	TRUE	0	TRUE	1	FALSE	1	FALSE	1	FALSE	1	10	No	0	Yes	0	Yes	1	No
205	Frist-Second year	Tertiary education (college, university or higher)	Secondary education (high school or equivalent)	No	No	Yes	No	No	Yes	Yes	Friends;Social Media;Advertisements	FALSE	0	TRUE	0	FALSE	0	TRUE	1	FALSE	1	FALSE	0	TRUE	0	FALSE	0	TRUE	1	FALSE	0	FALSE	1	TRUE	1	FALSE	1	TRUE	0	TRUE	0	6	No	0	Yes	0	Yes	1	No
206	Frist-Second year	Tertiary education (college, university or higher)	Tertiary education (college, university or higher)	No	No	Yes	Yes	No	Yes	Yes	Friends;Social Media;Advertisements;Family	TRUE	1	FALSE	1	TRUE	1	FALSE	0	FALSE	1	FALSE	0	TRUE	0	FALSE	0	FALSE	0	FALSE	0	TRUE	0	TRUE	1	TRUE	0	TRUE	0	TRUE	0	5	No	0	No	1	No	0	No
207	Third-Fourth year	Tertiary education (college, university or higher)	Tertiary education (college, university or higher)	Yes	No	No	Yes	No	No	Yes	Social Media;Advertisements	FALSE	0	TRUE	0	FALSE	0	TRUE	1	TRUE	0	FALSE	0	FALSE	1	TRUE	1	TRUE	1	TRUE	1	TRUE	0	FALSE	0	TRUE	0	FALSE	1	FALSE	1	7	Yes	1	No	1	No	0	Yes
208	Frist-Second year	Secondary education (high school or equivalent)	Tertiary education (college, university or higher)	Yes	No	No	Yes	Yes	Yes	Yes	Friends;Advertisements;Family	FALSE	0	TRUE	0	FALSE	0	TRUE	1	FALSE	1	TRUE	1	TRUE	0	FALSE	0	FALSE	0	TRUE	1	FALSE	1	FALSE	0	TRUE	0	FALSE	1	TRUE	0	6	Yes	1	No	1	No	0	Yes
209	Frist-Second year	Secondary education (high school or equivalent)	Secondary education (high school or equivalent)	Yes	Yes	Yes	Yes	No	Yes	Yes	Friends	TRUE	1	FALSE	1	TRUE	1	TRUE	1	TRUE	0	FALSE	0	TRUE	0	TRUE	1	TRUE	1	TRUE	1	FALSE	1	FALSE	0	TRUE	0	FALSE	1	TRUE	0	9	Yes	1	Yes	0	No	0	No
210	Frist-Second year	Secondary education (high school or equivalent)	Secondary education (high school or equivalent)	Yes	Yes	No	Yes	No	No	Yes	Friends	TRUE	1	TRUE	0	FALSE	0	TRUE	1	TRUE	0	TRUE	1	FALSE	1	FALSE	0	FALSE	0	FALSE	0	TRUE	0	TRUE	1	TRUE	0	TRUE	0	TRUE	0	5	Yes	1	Yes	0	No	0	Yes
211	Third-Fourth year	Tertiary education (college, university or higher)	Tertiary education (college, university or higher)	Yes	Yes	No	No	Yes	Yes	Yes	Friends;Social Media	TRUE	1	FALSE	1	TRUE	1	TRUE	1	TRUE	0	TRUE	1	TRUE	0	TRUE	1	FALSE	0	TRUE	1	FALSE	1	TRUE	1	TRUE	0	FALSE	1	FALSE	1	11	No	0	No	1	No	0	No
212	Frist-Second year	Secondary education (high school or equivalent)	Secondary education (high school or equivalent)	No	No	No	Yes	Yes	Yes	Yes	Friends;Social Media;Advertisements;Centre for Smoking Cessation	TRUE	1	TRUE	0	TRUE	1	TRUE	1	TRUE	0	FALSE	0	TRUE	0	TRUE	1	TRUE	1	FALSE	0	TRUE	0	TRUE	1	TRUE	0	TRUE	0	FALSE	1	7	Yes	1	Yes	0	Yes	1	No
213	Third-Fourth year	Tertiary education (college, university or higher)	Tertiary education (college, university or higher)	No	No	No	No	No	No	Yes	Friends;Social Media;University/School	TRUE	1	FALSE	1	TRUE	1	TRUE	1	TRUE	0	TRUE	1	TRUE	0	TRUE	1	TRUE	1	TRUE	1	FALSE	1	TRUE	1	FALSE	1	FALSE	1	FALSE	1	13	Yes	1	Yes	0	Yes	1	Yes
214	Third-Fourth year	Secondary education (high school or equivalent)	primary or less	Yes	Yes	Yes	Yes	Yes	No	Yes	Friends;Social Media;University/School	TRUE	1	TRUE	0	TRUE	1	TRUE	1	TRUE	0	TRUE	1	TRUE	0	TRUE	1	TRUE	1	TRUE	1	TRUE	0	TRUE	1	TRUE	0	FALSE	1	FALSE	1	10	Yes	1	Yes	0	Yes	1	Yes
215	Frist-Second year	Secondary education (high school or equivalent)	Secondary education (high school or equivalent)	Yes	Yes	Yes	Yes	Yes	Yes	Yes	Friends;Social Media;University/School;Centre for Smoking Cessation	TRUE	1	FALSE	1	TRUE	1	TRUE	1	TRUE	0	TRUE	1	TRUE	0	TRUE	1	TRUE	1	TRUE	1	TRUE	0	TRUE	1	TRUE	0	TRUE	0	TRUE	0	9	Yes	1	Yes	0	Yes	1	Yes
216	Third-Fourth year	Tertiary education (college, university or higher)	Tertiary education (college, university or higher)	Yes	Yes	Yes	Yes	Yes	Yes	Yes	Friends	TRUE	1	TRUE	0	TRUE	1	TRUE	1	TRUE	0	TRUE	1	TRUE	0	TRUE	1	TRUE	1	TRUE	1	TRUE	0	TRUE	1	TRUE	0	TRUE	0	TRUE	0	8	Yes	1	Yes	0	Yes	1	Yes
217	Third-Fourth year	Tertiary education (college, university or higher)	Tertiary education (college, university or higher)	Yes	Yes	Yes	Yes	Yes	Yes	Yes	Friends	TRUE	1	TRUE	0	TRUE	1	TRUE	1	TRUE	0	TRUE	1	TRUE	0	TRUE	1	TRUE	1	TRUE	1	TRUE	0	TRUE	1	TRUE	0	TRUE	0	TRUE	0	8	Yes	1	Yes	0	Yes	1	Yes
218	Frist-Second year	Tertiary education (college, university or higher)	Tertiary education (college, university or higher)	Yes	Yes	Yes	Yes	Yes	Yes	Yes	Friends	TRUE	1	TRUE	0	TRUE	1	TRUE	1	TRUE	0	TRUE	1	TRUE	0	TRUE	1	TRUE	1	TRUE	1	TRUE	0	TRUE	1	TRUE	0	TRUE	0	TRUE	0	8	Yes	1	Yes	0	Yes	1	Yes
219	Third-Fourth year	Tertiary education (college, university or higher)	Tertiary education (college, university or higher)	Yes	Yes	Yes	Yes	Yes	Yes	Yes	Friends	TRUE	1	TRUE	0	TRUE	1	TRUE	1	TRUE	0	TRUE	1	TRUE	0	TRUE	1	TRUE	1	TRUE	1	TRUE	0	TRUE	1	TRUE	0	TRUE	0	TRUE	0	8	Yes	1	Yes	0	Yes	1	Yes
220	Third-Fourth year	Secondary education (high school or equivalent)	primary or less	Yes	Yes	Yes	Yes	Yes	Yes	Yes	Social Media	TRUE	1	TRUE	0	TRUE	1	TRUE	1	TRUE	0	TRUE	1	TRUE	0	TRUE	1	TRUE	1	TRUE	1	TRUE	0	TRUE	1	TRUE	0	TRUE	0	TRUE	0	8	Yes	1	Yes	0	Yes	1	Yes
221	Frist-Second year	Tertiary education (college, university or higher)	Tertiary education (college, university or higher)	Yes	Yes	Yes	Yes	Yes	Yes	Yes	Friends	TRUE	1	TRUE	0	TRUE	1	TRUE	1	TRUE	0	TRUE	1	TRUE	0	TRUE	1	TRUE	1	TRUE	1	TRUE	0	TRUE	1	TRUE	0	TRUE	0	TRUE	0	8	Yes	1	Yes	0	Yes	1	Yes
222	Frist-Second year	Secondary education (high school or equivalent)	Secondary education (high school or equivalent)	Yes	Yes	Yes	Yes	Yes	Yes	Yes	Family	TRUE	1	TRUE	0	TRUE	1	TRUE	1	TRUE	0	TRUE	1	TRUE	0	TRUE	1	TRUE	1	TRUE	1	TRUE	0	TRUE	1	TRUE	0	TRUE	0	TRUE	0	8	Yes	1	Yes	0	Yes	1	Yes
223	Frist-Second year	Tertiary education (college, university or higher)	Tertiary education (college, university or higher)	Yes	Yes	Yes	Yes	Yes	Yes	Yes	Family	TRUE	1	TRUE	0	TRUE	1	TRUE	1	TRUE	0	TRUE	1	TRUE	0	TRUE	1	TRUE	1	TRUE	1	TRUE	0	TRUE	1	TRUE	0	TRUE	0	TRUE	0	8	Yes	1	Yes	0	Yes	1	Yes
224	Frist-Second year	primary or less	Tertiary education (college, university or higher)	Yes	Yes	Yes	Yes	Yes	Yes	Yes	Doctor	TRUE	1	TRUE	0	TRUE	1	TRUE	1	TRUE	0	TRUE	1	TRUE	0	TRUE	1	TRUE	1	TRUE	1	TRUE	0	TRUE	1	TRUE	0	TRUE	0	TRUE	0	8	Yes	1	Yes	0	Yes	1	Yes
225	Frist-Second year	Secondary education (high school or equivalent)	primary or less	Yes	Yes	Yes	Yes	Yes	Yes	Yes	Advertisements	TRUE	1	TRUE	0	TRUE	1	TRUE	1	TRUE	0	TRUE	1	TRUE	0	TRUE	1	TRUE	1	TRUE	1	TRUE	0	TRUE	1	TRUE	0	TRUE	0	TRUE	0	8	Yes	1	Yes	0	Yes	1	Yes
226	Frist-Second year	Tertiary education (college, university or higher)	Secondary education (high school or equivalent)	Yes	Yes	Yes	Yes	Yes	Yes	Yes	Friends;Family;University/School	TRUE	1	TRUE	0	TRUE	1	TRUE	1	TRUE	0	TRUE	1	TRUE	0	TRUE	1	TRUE	1	TRUE	1	TRUE	0	TRUE	1	TRUE	0	TRUE	0	TRUE	0	8	Yes	1	Yes	0	Yes	1	Yes
227	Third-Fourth year	Tertiary education (college, university or higher)	Secondary education (high school or equivalent)	No	No	No	No	No	Yes	Yes	Friends;Social Media;Advertisements	FALSE	0	TRUE	0	FALSE	0	FALSE	0	FALSE	1	FALSE	0	TRUE	0	FALSE	0	FALSE	0	FALSE	0	FALSE	1	FALSE	0	FALSE	1	FALSE	1	FALSE	1	5	Yes	1	No	1	No	0	No
228	Frist-Second year	Tertiary education (college, university or higher)	Secondary education (high school or equivalent)	No	Yes	Yes	Yes	No	Yes	Yes	Social Media;Advertisements	FALSE	0	TRUE	0	FALSE	0	TRUE	1	FALSE	1	TRUE	1	FALSE	1	FALSE	0	FALSE	0	TRUE	1	FALSE	1	TRUE	1	FALSE	1	TRUE	0	TRUE	0	8	Yes	1	No	1	No	0	Yes
229	Third-Fourth year	Tertiary education (college, university or higher)	Secondary education (high school or equivalent)	Yes	No	No	No	No	No	Yes	Social Media;University/School	FALSE	0	TRUE	0	TRUE	1	FALSE	0	FALSE	1	FALSE	0	FALSE	1	TRUE	1	FALSE	0	FALSE	0	FALSE	1	FALSE	0	FALSE	1	TRUE	0	TRUE	0	6	No	0	Yes	0	No	0	Yes
230	Third-Fourth year	Secondary education (high school or equivalent)	Tertiary education (college, university or higher)	No	Yes	No	No	Yes	Yes	Yes	Friends;Social Media;Advertisements	FALSE	0	TRUE	0	TRUE	1	TRUE	1	FALSE	1	TRUE	1	FALSE	1	FALSE	0	FALSE	0	FALSE	0	TRUE	0	FALSE	0	FALSE	1	FALSE	1	FALSE	1	8	Yes	1	No	1	No	0	No
231	Frist-Second year	Secondary education (high school or equivalent)	Tertiary education (college, university or higher)	No	Yes	No	Yes	No	No	Yes	Friends;Advertisements	FALSE	0	TRUE	0	TRUE	1	TRUE	1	FALSE	1	FALSE	0	TRUE	0	FALSE	0	FALSE	0	TRUE	1	TRUE	0	FALSE	0	FALSE	1	TRUE	0	FALSE	1	6	Yes	1	Yes	0	No	0	No
232	Third-Fourth year	Tertiary education (college, university or higher)	Tertiary education (college, university or higher)	No	Yes	Yes	No	No	Yes	Yes	Friends;Social Media;Advertisements	TRUE	1	FALSE	1	TRUE	1	FALSE	0	FALSE	1	FALSE	0	FALSE	1	TRUE	1	FALSE	0	TRUE	1	TRUE	0	FALSE	0	FALSE	1	TRUE	0	TRUE	0	8	Yes	1	No	1	Yes	1	No
233	Third-Fourth year	Tertiary education (college, university or higher)	Tertiary education (college, university or higher)	No	No	No	Yes	No	Yes	Yes	Friends;Family	FALSE	0	TRUE	0	TRUE	1	FALSE	0	FALSE	1	FALSE	0	FALSE	1	TRUE	1	TRUE	1	FALSE	0	FALSE	1	TRUE	1	FALSE	1	FALSE	1	FALSE	1	10	Yes	1	No	1	Yes	1	No
234	Third-Fourth year	Tertiary education (college, university or higher)	primary or less	No	Yes	No	No	No	No	Yes	Social Media;Advertisements	FALSE	0	TRUE	0	TRUE	1	FALSE	0	FALSE	1	FALSE	0	FALSE	1	FALSE	0	TRUE	1	TRUE	1	FALSE	1	FALSE	0	FALSE	1	FALSE	1	FALSE	1	9	No	0	No	1	No	0	Yes
235	Third-Fourth year	Tertiary education (college, university or higher)	Secondary education (high school or equivalent)	No	No	No	No	No	No	Yes	Social Media	FALSE	0	TRUE	0	TRUE	1	FALSE	0	FALSE	1	TRUE	1	FALSE	1	FALSE	0	FALSE	0	FALSE	0	FALSE	1	FALSE	0	FALSE	1	FALSE	1	FALSE	1	8	No	0	No	1	Yes	1	Yes
236	Frist-Second year	Tertiary education (college, university or higher)	Secondary education (high school or equivalent)	No	No	No	No	No	Yes	Yes	Friends;Social Media	FALSE	0	TRUE	0	FALSE	0	FALSE	0	TRUE	0	FALSE	0	FALSE	1	TRUE	1	TRUE	1	FALSE	0	FALSE	1	TRUE	1	TRUE	0	TRUE	0	TRUE	0	5	Yes	1	No	1	No	0	Yes
237	Frist-Second year	Tertiary education (college, university or higher)	Tertiary education (college, university or higher)	Yes	Yes	Yes	Yes	Yes	Yes	Yes	Friends	TRUE	1	TRUE	0	TRUE	1	TRUE	1	FALSE	1	TRUE	1	TRUE	0	TRUE	1	TRUE	1	TRUE	1	TRUE	0	TRUE	1	TRUE	0	TRUE	0	TRUE	0	9	Yes	1	Yes	0	Yes	1	Yes
238	Frist-Second year	Tertiary education (college, university or higher)	Tertiary education (college, university or higher)	Yes	Yes	Yes	Yes	Yes	Yes	Yes	Social Media	TRUE	1	TRUE	0	TRUE	1	TRUE	1	FALSE	1	FALSE	0	TRUE	0	FALSE	0	FALSE	0	FALSE	0	FALSE	1	FALSE	0	FALSE	1	FALSE	1	FALSE	1	8	Yes	1	Yes	0	No	0	No
239	Third-Fourth year	Tertiary education (college, university or higher)	Tertiary education (college, university or higher)	Yes	Yes	Yes	No	No	Yes	Yes	Family	TRUE	1	TRUE	0	TRUE	1	TRUE	1	TRUE	0	TRUE	1	FALSE	1	TRUE	1	TRUE	1	TRUE	1	TRUE	0	TRUE	1	TRUE	0	TRUE	0	FALSE	1	10	Yes	1	Yes	0	Yes	1	Yes
240	Frist-Second year	Secondary education (high school or equivalent)	Secondary education (high school or equivalent)	Yes	Yes	Yes	Yes	No	No	Yes	Social Media;Family	TRUE	1	TRUE	0	TRUE	1	TRUE	1	FALSE	1	TRUE	1	FALSE	1	TRUE	1	TRUE	1	TRUE	1	FALSE	1	TRUE	1	FALSE	1	FALSE	1	FALSE	1	14	No	0	Yes	0	No	0	Yes
241	Frist-Second year	Secondary education (high school or equivalent)	Secondary education (high school or equivalent)	Yes	Yes	Yes	Yes	No	No	Yes	Friends;Social Media;Family;University/School	TRUE	1	TRUE	0	TRUE	1	TRUE	1	FALSE	1	TRUE	1	TRUE	0	TRUE	1	TRUE	1	TRUE	1	FALSE	1	TRUE	1	FALSE	1	FALSE	1	FALSE	1	13	No	0	Yes	0	No	0	Yes
242	Frist-Second year	Secondary education (high school or equivalent)	Secondary education (high school or equivalent)	Yes	Yes	Yes	Yes	Yes	Yes	Yes	Social Media;Advertisements;Family;University/School	TRUE	1	TRUE	0	TRUE	1	TRUE	1	TRUE	0	TRUE	1	TRUE	0	TRUE	1	TRUE	1	TRUE	1	FALSE	1	TRUE	1	FALSE	1	FALSE	1	FALSE	1	12	No	0	Yes	0	Yes	1	Yes
243	Frist-Second year	primary or less	primary or less	Yes	Yes	Yes	Yes	No	No	Yes	Friends;Advertisements;Family	TRUE	1	TRUE	0	TRUE	1	TRUE	1	TRUE	0	TRUE	1	TRUE	0	TRUE	1	TRUE	1	TRUE	1	FALSE	1	TRUE	1	FALSE	1	FALSE	1	FALSE	1	12	No	0	Yes	0	Yes	1	Yes
244	Frist-Second year	Secondary education (high school or equivalent)	Secondary education (high school or equivalent)	Yes	Yes	Yes	Yes	Yes	Yes	Yes	Friends;Advertisements;Family;Doctor	TRUE	1	TRUE	0	TRUE	1	TRUE	1	FALSE	1	TRUE	1	TRUE	0	TRUE	1	TRUE	1	TRUE	1	FALSE	1	TRUE	1	FALSE	1	FALSE	1	FALSE	1	13	No	0	Yes	0	Yes	1	Yes
245	Frist-Second year	primary or less	primary or less	Yes	Yes	Yes	Yes	Yes	Yes	Yes	Friends;Social Media;Family;University/School	TRUE	1	TRUE	0	TRUE	1	TRUE	1	TRUE	0	TRUE	1	TRUE	0	TRUE	1	TRUE	1	TRUE	1	FALSE	1	TRUE	1	FALSE	1	FALSE	1	FALSE	1	12	Yes	1	Yes	0	Yes	1	Yes
246	Frist-Second year	Secondary education (high school or equivalent)	Secondary education (high school or equivalent)	Yes	Yes	Yes	Yes	Yes	Yes	Yes	Friends;Advertisements;University/School	TRUE	1	TRUE	0	TRUE	1	TRUE	1	TRUE	0	TRUE	1	TRUE	0	TRUE	1	TRUE	1	TRUE	1	FALSE	1	TRUE	1	FALSE	1	FALSE	1	FALSE	1	12	No	0	Yes	0	Yes	1	Yes
247	Frist-Second year	Tertiary education (college, university or higher)	Tertiary education (college, university or higher)	Yes	Yes	Yes	Yes	Yes	Yes	Yes	Friends;Social Media;Advertisements;Family;University/School	TRUE	1	TRUE	0	TRUE	1	TRUE	1	TRUE	0	TRUE	1	TRUE	0	TRUE	1	TRUE	1	TRUE	1	FALSE	1	TRUE	1	FALSE	1	FALSE	1	FALSE	1	12	Yes	1	Yes	0	Yes	1	Yes
248	Frist-Second year	primary or less	primary or less	Yes	Yes	Yes	Yes	Yes	Yes	Yes	Advertisements	TRUE	1	TRUE	0	TRUE	1	TRUE	1	TRUE	0	TRUE	1	TRUE	0	TRUE	1	TRUE	1	TRUE	1	TRUE	0	TRUE	1	TRUE	0	TRUE	0	TRUE	0	8	Yes	1	Yes	0	Yes	1	Yes
249	Frist-Second year	primary or less	primary or less	Yes	Yes	Yes	Yes	Yes	Yes	Yes	Doctor;Centre for Smoking Cessation	TRUE	1	TRUE	0	TRUE	1	TRUE	1	TRUE	0	TRUE	1	TRUE	0	TRUE	1	TRUE	1	TRUE	1	TRUE	0	TRUE	1	TRUE	0	TRUE	0	TRUE	0	8	Yes	1	Yes	0	Yes	1	Yes
250	Frist-Second year	primary or less	primary or less	Yes	Yes	Yes	Yes	Yes	Yes	Yes	Advertisements	TRUE	1	TRUE	0	TRUE	1	TRUE	1	TRUE	0	TRUE	1	TRUE	0	TRUE	1	TRUE	1	TRUE	1	FALSE	1	TRUE	1	FALSE	1	FALSE	1	FALSE	1	12	Yes	1	Yes	0	No	0	No
251	Frist-Second year	primary or less	primary or less	Yes	Yes	Yes	Yes	Yes	Yes	Yes	Friends	TRUE	1	TRUE	0	TRUE	1	TRUE	1	TRUE	0	TRUE	1	TRUE	0	TRUE	1	TRUE	1	TRUE	1	TRUE	0	TRUE	1	TRUE	0	TRUE	0	TRUE	0	8	Yes	1	Yes	0	Yes	1	Yes
252	Frist-Second year	primary or less	primary or less	Yes	Yes	Yes	Yes	Yes	Yes	Yes	University/School	TRUE	1	TRUE	0	TRUE	1	TRUE	1	TRUE	0	TRUE	1	TRUE	0	TRUE	1	TRUE	1	TRUE	1	TRUE	0	TRUE	1	TRUE	0	TRUE	0	TRUE	0	8	Yes	1	Yes	0	Yes	1	Yes
253	Frist-Second year	Secondary education (high school or equivalent)	primary or less	Yes	Yes	Yes	Yes	Yes	Yes	Yes	Social Media	TRUE	1	TRUE	0	TRUE	1	TRUE	1	TRUE	0	TRUE	1	TRUE	0	TRUE	1	TRUE	1	TRUE	1	TRUE	0	TRUE	1	TRUE	0	FALSE	1	FALSE	1	10	Yes	1	Yes	0	Yes	1	Yes
254	Frist-Second year	primary or less	Secondary education (high school or equivalent)	Yes	Yes	Yes	Yes	Yes	Yes	Yes	Family	TRUE	1	TRUE	0	TRUE	1	TRUE	1	TRUE	0	TRUE	1	TRUE	0	TRUE	1	TRUE	1	TRUE	1	TRUE	0	TRUE	1	TRUE	0	FALSE	1	FALSE	1	10	Yes	1	Yes	0	Yes	1	Yes
255	Frist-Second year	primary or less	Secondary education (high school or equivalent)	Yes	Yes	Yes	Yes	Yes	Yes	Yes	Friends	TRUE	1	TRUE	0	TRUE	1	TRUE	1	TRUE	0	TRUE	1	TRUE	0	TRUE	1	TRUE	1	TRUE	1	TRUE	0	TRUE	1	TRUE	0	FALSE	1	FALSE	1	10	Yes	1	Yes	0	Yes	1	Yes
256	Frist-Second year	primary or less	primary or less	Yes	Yes	Yes	Yes	Yes	Yes	Yes	Advertisements	TRUE	1	TRUE	0	TRUE	1	TRUE	1	TRUE	0	TRUE	1	TRUE	0	TRUE	1	TRUE	1	TRUE	1	TRUE	0	TRUE	1	TRUE	0	FALSE	1	FALSE	1	10	Yes	1	Yes	0	Yes	1	Yes
257	Third-Fourth year	Tertiary education (college, university or higher)	Tertiary education (college, university or higher)	No	Yes	Yes	No	Yes	No	No		FALSE	0	TRUE	0	FALSE	0	FALSE	0	FALSE	1	TRUE	1	FALSE	1	TRUE	1	FALSE	0	TRUE	1	FALSE	1	TRUE	1	TRUE	0	FALSE	1	FALSE	1	9	Yes	1	No	1	No	0	No
258	Frist-Second year	Tertiary education (college, university or higher)	Secondary education (high school or equivalent)	No	Yes	No	No	No	No	Yes	Social Media	FALSE	0	TRUE	0	FALSE	0	FALSE	0	FALSE	1	FALSE	0	FALSE	1	FALSE	0	FALSE	0	TRUE	1	TRUE	0	FALSE	0	FALSE	1	FALSE	1	TRUE	0	5	Yes	1	No	1	No	0	No
259	Third-Fourth year	Tertiary education (college, university or higher)	Secondary education (high school or equivalent)	No	Yes	No	Yes	No	Yes	Yes	Friends;Social Media	FALSE	0	TRUE	0	FALSE	0	TRUE	1	TRUE	0	FALSE	0	TRUE	0	TRUE	1	FALSE	0	TRUE	1	TRUE	0	FALSE	0	FALSE	1	FALSE	1	TRUE	0	5	Yes	1	No	1	No	0	Yes
260	Frist-Second year	Tertiary education (college, university or higher)	Secondary education (high school or equivalent)	No	Yes	Yes	No	Yes	No	Yes	Advertisements	FALSE	0	TRUE	0	FALSE	0	FALSE	0	FALSE	1	TRUE	1	FALSE	1	FALSE	0	TRUE	1	FALSE	0	TRUE	0	TRUE	1	FALSE	1	TRUE	0	FALSE	1	7	No	0	No	1	No	0	Yes
261	Frist-Second year	Tertiary education (college, university or higher)	primary or less	Yes	No	No	No	Yes	No	Yes	Social Media;Advertisements	FALSE	0	TRUE	0	FALSE	0	FALSE	0	FALSE	1	TRUE	1	FALSE	1	FALSE	0	TRUE	1	TRUE	1	TRUE	0	FALSE	0	TRUE	0	FALSE	1	FALSE	1	7	Yes	1	No	1	No	0	No
262	Frist-Second year	Tertiary education (college, university or higher)	Tertiary education (college, university or higher)	Yes	No	No	No	Yes	Yes	Yes	Social Media;Advertisements	TRUE	1	FALSE	1	TRUE	1	FALSE	0	TRUE	0	FALSE	0	FALSE	1	TRUE	1	TRUE	1	TRUE	1	TRUE	0	FALSE	0	TRUE	0	FALSE	1	FALSE	1	9	Yes	1	No	1	No	0	No
263	Frist-Second year	Tertiary education (college, university or higher)	Secondary education (high school or equivalent)	No	Yes	No	No	Yes	Yes	Yes	Social Media	TRUE	1	FALSE	1	TRUE	1	FALSE	0	TRUE	0	FALSE	0	FALSE	1	FALSE	0	TRUE	1	FALSE	0	TRUE	0	FALSE	0	TRUE	0	FALSE	1	TRUE	0	6	Yes	1	No	1	Yes	1	No
264	Frist-Second year	Secondary education (high school or equivalent)	Secondary education (high school or equivalent)	Yes	Yes	No	No	Yes	Yes	Yes	Social Media;Advertisements	TRUE	1	FALSE	1	TRUE	1	FALSE	0	TRUE	0	TRUE	1	FALSE	1	FALSE	0	FALSE	0	TRUE	1	TRUE	0	FALSE	0	FALSE	1	FALSE	1	TRUE	0	8	Yes	1	No	1	No	0	Yes
265	Frist-Second year	Tertiary education (college, university or higher)	Secondary education (high school or equivalent)	Yes	Yes	No	No	No	No	Yes	Social Media	FALSE	0	TRUE	0	FALSE	0	FALSE	0	TRUE	0	TRUE	1	FALSE	1	TRUE	1	FALSE	0	FALSE	0	FALSE	1	FALSE	0	FALSE	1	FALSE	1	FALSE	1	7	No	0	Yes	0	No	0	No
266	Frist-Second year	Tertiary education (college, university or higher)	Secondary education (high school or equivalent)	No	No	No	No	No	No	Yes	Social Media	TRUE	1	FALSE	1	FALSE	0	FALSE	0	FALSE	1	FALSE	0	FALSE	1	TRUE	1	TRUE	1	FALSE	0	FALSE	1	FALSE	0	FALSE	1	TRUE	0	FALSE	1	9	No	0	Yes	0	No	0	No
267	Frist-Second year	Tertiary education (college, university or higher)	Secondary education (high school or equivalent)	Yes	No	No	Yes	No	No	Yes	Social Media	TRUE	1	FALSE	1	TRUE	1	FALSE	0	FALSE	1	FALSE	0	FALSE	1	TRUE	1	TRUE	1	FALSE	0	FALSE	1	TRUE	1	FALSE	1	FALSE	1	TRUE	0	11	No	0	Yes	0	Yes	1	No
268	Frist-Second year	Secondary education (high school or equivalent)	Secondary education (high school or equivalent)	Yes	No	Yes	Yes	No	Yes	Yes	Social Media;Advertisements	FALSE	0	TRUE	0	TRUE	1	FALSE	0	FALSE	1	FALSE	0	FALSE	1	FALSE	0	FALSE	0	FALSE	0	FALSE	1	FALSE	0	FALSE	1	TRUE	0	FALSE	1	6	Yes	1	No	1	No	0	No
269	Frist-Second year	Tertiary education (college, university or higher)	Secondary education (high school or equivalent)	Yes	No	No	Yes	Yes	No	Yes	Social Media	TRUE	1	TRUE	0	FALSE	0	FALSE	0	FALSE	1	TRUE	1	TRUE	0	TRUE	1	TRUE	1	FALSE	0	TRUE	0	FALSE	0	FALSE	1	TRUE	0	TRUE	0	6	Yes	1	No	1	Yes	1	Yes
270	Frist-Second year	Tertiary education (college, university or higher)	Secondary education (high school or equivalent)	Yes	No	Yes	Yes	Yes	Yes	Yes	Social Media	FALSE	0	TRUE	0	TRUE	1	FALSE	0	FALSE	1	FALSE	0	TRUE	0	TRUE	1	FALSE	0	TRUE	1	FALSE	1	TRUE	1	FALSE	1	TRUE	0	TRUE	0	7	No	0	Yes	0	No	0	No
271	Frist-Second year	Secondary education (high school or equivalent)	Secondary education (high school or equivalent)	No	No	No	Yes	No	No	Yes	Social Media;Advertisements	TRUE	1	FALSE	1	TRUE	1	TRUE	1	FALSE	1	TRUE	1	TRUE	0	FALSE	0	TRUE	1	FALSE	0	TRUE	0	FALSE	0	TRUE	0	TRUE	0	FALSE	1	8	Yes	1	No	1	No	0	No
272	Frist-Second year	Tertiary education (college, university or higher)	Secondary education (high school or equivalent)	No	Yes	Yes	No	Yes	Yes	Yes	Social Media;Advertisements	TRUE	1	TRUE	0	TRUE	1	TRUE	1	FALSE	1	FALSE	0	TRUE	0	TRUE	1	TRUE	1	FALSE	0	TRUE	0	FALSE	0	FALSE	1	FALSE	1	TRUE	0	8	No	0	No	1	Yes	1	Yes
273	Frist-Second year	Secondary education (high school or equivalent)	Secondary education (high school or equivalent)	Yes	No	Yes	Yes	Yes	Yes	Yes	Social Media	TRUE	1	TRUE	0	FALSE	0	TRUE	1	FALSE	1	FALSE	0	TRUE	0	FALSE	0	FALSE	0	TRUE	1	FALSE	1	FALSE	0	FALSE	1	FALSE	1	TRUE	0	7	Yes	1	No	1	No	0	Yes
274	Frist-Second year	Secondary education (high school or equivalent)	primary or less	No	No	No	No	Yes	No	Yes	Social Media	TRUE	1	FALSE	1	TRUE	1	FALSE	0	TRUE	0	FALSE	0	FALSE	1	TRUE	1	FALSE	0	TRUE	1	TRUE	0	TRUE	1	TRUE	0	TRUE	0	TRUE	0	7	No	0	No	1	Yes	1	No
275	Third-Fourth year	primary or less	primary or less	No	No	No	No	Yes	Yes	Yes	Friends	TRUE	1	TRUE	0	TRUE	1	TRUE	1	TRUE	0	TRUE	1	TRUE	0	TRUE	1	TRUE	1	FALSE	0	TRUE	0	FALSE	0	TRUE	0	FALSE	1	FALSE	1	8	No	0	Yes	0	No	0	No
276	Third-Fourth year	primary or less	primary or less	No	No	No	No	Yes	Yes	Yes	Social Media	TRUE	1	TRUE	0	TRUE	1	TRUE	1	TRUE	0	FALSE	0	TRUE	0	TRUE	1	TRUE	1	FALSE	0	FALSE	1	TRUE	1	TRUE	0	FALSE	1	FALSE	1	9	Yes	1	Yes	0	No	0	No
277	Frist-Second year	Tertiary education (college, university or higher)	Tertiary education (college, university or higher)	No	No	No	No	No	No	Yes	Friends;Social Media;University/School	TRUE	1	TRUE	0	FALSE	0	TRUE	1	FALSE	1	TRUE	1	FALSE	1	TRUE	1	TRUE	1	TRUE	1	FALSE	1	TRUE	1	FALSE	1	FALSE	1	FALSE	1	13	No	0	Yes	0	Yes	1	No
278	Third-Fourth year	Tertiary education (college, university or higher)	primary or less	Yes	No	Yes	No	Yes	No	Yes	Friends;Social Media;Advertisements;Doctor	TRUE	1	TRUE	0	TRUE	1	TRUE	1	TRUE	0	TRUE	1	TRUE	0	TRUE	1	TRUE	1	TRUE	1	FALSE	1	TRUE	1	TRUE	0	FALSE	1	FALSE	1	11	No	0	No	1	No	0	No
279	Frist-Second year	Tertiary education (college, university or higher)	Secondary education (high school or equivalent)	No	No	No	No	No	No	Yes	Friends;Social Media;University/School	TRUE	1	TRUE	0	TRUE	1	TRUE	1	TRUE	0	TRUE	1	TRUE	0	TRUE	1	FALSE	0	TRUE	1	FALSE	1	TRUE	1	FALSE	1	FALSE	1	FALSE	1	11	No	0	Yes	0	Yes	1	Yes
280	Frist-Second year	Tertiary education (college, university or higher)	Secondary education (high school or equivalent)	No	No	No	No	No	Yes	Yes	Friends;Advertisements;University/School	TRUE	1	FALSE	1	TRUE	1	TRUE	1	TRUE	0	TRUE	1	TRUE	0	TRUE	1	TRUE	1	TRUE	1	TRUE	0	TRUE	1	TRUE	0	FALSE	1	FALSE	1	11	No	0	Yes	0	Yes	1	Yes
281	Third-Fourth year	Tertiary education (college, university or higher)	primary or less	No	No	No	No	No	No	No		TRUE	1	FALSE	1	TRUE	1	TRUE	1	FALSE	1	TRUE	1	TRUE	0	TRUE	1	TRUE	1	TRUE	1	FALSE	1	TRUE	1	FALSE	1	FALSE	1	FALSE	1	14	No	0	Yes	0	No	0	No
282	Third-Fourth year	Tertiary education (college, university or higher)	Tertiary education (college, university or higher)	No	No	No	No	Yes	Yes	Yes	Friends;Social Media	TRUE	1	FALSE	1	TRUE	1	TRUE	1	FALSE	1	TRUE	1	TRUE	0	TRUE	1	TRUE	1	TRUE	1	FALSE	1	TRUE	1	FALSE	1	FALSE	1	FALSE	1	14	No	0	Yes	0	No	0	No
283	Frist-Second year	Tertiary education (college, university or higher)	Tertiary education (college, university or higher)	Yes	Yes	Yes	No	Yes	Yes	Yes	Friends;Social Media;Advertisements;University/School	FALSE	0	TRUE	0	FALSE	0	TRUE	1	FALSE	1	TRUE	1	TRUE	0	TRUE	1	TRUE	1	TRUE	1	TRUE	0	TRUE	1	FALSE	1	FALSE	1	FALSE	1	10	No	0	Yes	0	Yes	1	Yes
284	Third-Fourth year	Tertiary education (college, university or higher)	Secondary education (high school or equivalent)	No	No	No	No	No	No	Yes	Friends;Social Media;Family;University/School	FALSE	0	FALSE	1	TRUE	1	TRUE	1	FALSE	1	TRUE	1	TRUE	0	TRUE	1	TRUE	1	TRUE	1	FALSE	1	TRUE	1	FALSE	1	FALSE	1	FALSE	1	13	No	0	Yes	0	No	0	Yes
285	Third-Fourth year	Secondary education (high school or equivalent)	Tertiary education (college, university or higher)	No	Yes	Yes	No	No	No	No		FALSE	0	FALSE	1	FALSE	0	FALSE	0	TRUE	0	FALSE	0	TRUE	0	TRUE	1	FALSE	0	FALSE	0	TRUE	0	FALSE	0	TRUE	0	FALSE	1	FALSE	1	4	No	0	Yes	0	No	0	Yes
286	Third-Fourth year	Secondary education (high school or equivalent)	Tertiary education (college, university or higher)	No	Yes	Yes	No	No	No	No		FALSE	0	TRUE	0	FALSE	0	FALSE	0	FALSE	1	FALSE	0	FALSE	1	TRUE	1	FALSE	0	FALSE	0	TRUE	0	FALSE	0	TRUE	0	FALSE	1	FALSE	1	5	No	0	Yes	0	No	0	No
287	Third-Fourth year	Tertiary education (college, university or higher)	Secondary education (high school or equivalent)	No	Yes	No	No	Yes	No	Yes	Friends;Social Media;Family	TRUE	1	FALSE	1	TRUE	1	TRUE	1	FALSE	1	TRUE	1	TRUE	0	TRUE	1	TRUE	1	TRUE	1	FALSE	1	TRUE	1	FALSE	1	FALSE	1	FALSE	1	14	No	0	Yes	0	No	0	Yes
288	Third-Fourth year	Tertiary education (college, university or higher)	Tertiary education (college, university or higher)	No	Yes	Yes	Yes	No	Yes	Yes	Friends	FALSE	0	TRUE	0	FALSE	0	FALSE	0	TRUE	0	TRUE	1	FALSE	1	FALSE	0	TRUE	1	FALSE	0	TRUE	0	TRUE	1	FALSE	1	FALSE	1	FALSE	1	7	No	0	Yes	0	No	0	No
289	Frist-Second year	Tertiary education (college, university or higher)	primary or less	No	No	No	No	No	No	Yes	Social Media;University/School	FALSE	0	TRUE	0	TRUE	1	TRUE	1	FALSE	1	TRUE	1	FALSE	1	TRUE	1	TRUE	1	TRUE	1	FALSE	1	TRUE	1	FALSE	1	FALSE	1	FALSE	1	13	No	0	Yes	0	No	0	Yes
290	Frist-Second year	Tertiary education (college, university or higher)	Tertiary education (college, university or higher)	Yes	Yes	Yes	No	Yes	No	Yes	Friends	TRUE	1	FALSE	1	TRUE	1	TRUE	1	FALSE	1	TRUE	1	FALSE	1	TRUE	1	TRUE	1	TRUE	1	FALSE	1	TRUE	1	FALSE	1	FALSE	1	FALSE	1	15	No	0	Yes	0	No	0	Yes
291	Frist-Second year	Tertiary education (college, university or higher)	Tertiary education (college, university or higher)	No	Yes	Yes	No	Yes	No	Yes	Friends;Family;University/School	TRUE	1	FALSE	1	TRUE	1	TRUE	1	FALSE	1	FALSE	0	FALSE	1	TRUE	1	TRUE	1	TRUE	1	TRUE	0	FALSE	0	FALSE	1	FALSE	1	TRUE	0	11	No	0	Yes	0	No	0	No
292	Third-Fourth year	Tertiary education (college, university or higher)	Tertiary education (college, university or higher)	No	No	No	No	Yes	No	Yes	Friends;Social Media;Family;University/School;Doctor	TRUE	1	TRUE	0	TRUE	1	TRUE	1	FALSE	1	TRUE	1	FALSE	1	TRUE	1	TRUE	1	FALSE	0	TRUE	0	TRUE	1	FALSE	1	FALSE	1	FALSE	1	12	No	0	Yes	0	No	0	Yes
293	Frist-Second year	Tertiary education (college, university or higher)	Secondary education (high school or equivalent)	No	No	No	No	No	No	Yes	Social Media;Advertisements;University/School;Doctor	TRUE	1	FALSE	1	TRUE	1	TRUE	1	FALSE	1	TRUE	1	FALSE	1	TRUE	1	TRUE	1	TRUE	1	FALSE	1	TRUE	1	FALSE	1	FALSE	1	FALSE	1	15	No	0	Yes	0	No	0	Yes
294	Third-Fourth year	Tertiary education (college, university or higher)	Tertiary education (college, university or higher)	No	No	Yes	No	Yes	Yes	No		TRUE	1	TRUE	0	TRUE	1	TRUE	1	TRUE	0	FALSE	0	FALSE	1	TRUE	1	TRUE	1	TRUE	1	TRUE	0	TRUE	1	TRUE	0	TRUE	0	TRUE	0	8	Yes	1	Yes	0	Yes	1	Yes
295	Frist-Second year	Tertiary education (college, university or higher)	Tertiary education (college, university or higher)	No	No	Yes	Yes	No	Yes	Yes	Friends	TRUE	1	TRUE	0	TRUE	1	TRUE	1	FALSE	1	TRUE	1	FALSE	1	TRUE	1	TRUE	1	TRUE	1	FALSE	1	FALSE	0	TRUE	0	TRUE	0	TRUE	0	10	No	0	Yes	0	Yes	1	No
296	Frist-Second year	Tertiary education (college, university or higher)	Tertiary education (college, university or higher)	Yes	Yes	Yes	Yes	Yes	Yes	Yes	Friends;Social Media;Advertisements;Family;University/School	TRUE	1	TRUE	0	FALSE	0	TRUE	1	FALSE	1	TRUE	1	TRUE	0	FALSE	0	TRUE	1	TRUE	1	FALSE	1	TRUE	1	FALSE	1	FALSE	1	FALSE	1	11	No	0	Yes	0	Yes	1	Yes
297	Frist-Second year	Tertiary education (college, university or higher)	Tertiary education (college, university or higher)	Yes	No	No	No	Yes	Yes	Yes	Friends;Social Media	FALSE	0	FALSE	1	FALSE	0	TRUE	1	FALSE	1	TRUE	1	FALSE	1	TRUE	1	TRUE	1	TRUE	1	FALSE	1	TRUE	1	FALSE	1	FALSE	1	FALSE	1	13	No	0	Yes	0	Yes	1	Yes
298	Frist-Second year	Tertiary education (college, university or higher)	Tertiary education (college, university or higher)	Yes	Yes	Yes	Yes	Yes	Yes	Yes	Friends;Social Media;Advertisements;Family;University/School	TRUE	1	TRUE	0	FALSE	0	TRUE	1	FALSE	1	TRUE	1	TRUE	0	FALSE	0	TRUE	1	TRUE	1	FALSE	1	TRUE	1	FALSE	1	FALSE	1	FALSE	1	11	No	0	Yes	0	Yes	1	Yes
299	Third-Fourth year	Tertiary education (college, university or higher)	Secondary education (high school or equivalent)	No	No	No	No	No	No	Yes	Social Media	TRUE	1	FALSE	1	TRUE	1	TRUE	1	FALSE	1	TRUE	1	TRUE	0	TRUE	1	TRUE	1	TRUE	1	FALSE	1	TRUE	1	FALSE	1	FALSE	1	FALSE	1	14	No	0	Yes	0	No	0	No
300	Third-Fourth year	Tertiary education (college, university or higher)	Tertiary education (college, university or higher)	No	No	No	No	No	No	No		TRUE	1	TRUE	0	TRUE	1	TRUE	1	TRUE	0	TRUE	1	TRUE	0	TRUE	1	TRUE	1	TRUE	1	TRUE	0	TRUE	1	TRUE	0	TRUE	0	TRUE	0	8	Yes	1	Yes	0	Yes	1	Yes
301	Frist-Second year	Tertiary education (college, university or higher)	Tertiary education (college, university or higher)	No	Yes	Yes	Yes	Yes	Yes	Yes	Friends;Social Media;Family;University/School	TRUE	1	TRUE	0	FALSE	0	TRUE	1	FALSE	1	TRUE	1	FALSE	1	TRUE	1	TRUE	1	TRUE	1	FALSE	1	TRUE	1	FALSE	1	FALSE	1	FALSE	1	13	No	0	Yes	0	No	0	Yes
302	Frist-Second year	Tertiary education (college, university or higher)	Tertiary education (college, university or higher)	No	No	No	No	No	Yes	Yes	Friends;Social Media;University/School	TRUE	1	TRUE	0	TRUE	1	TRUE	1	FALSE	1	TRUE	1	FALSE	1	TRUE	1	TRUE	1	TRUE	1	FALSE	1	TRUE	1	FALSE	1	FALSE	1	FALSE	1	14	No	0	Yes	0	No	0	Yes
303	Frist-Second year	Tertiary education (college, university or higher)	Tertiary education (college, university or higher)	Yes	Yes	Yes	No	Yes	Yes	Yes	Friends;Social Media;Advertisements;University/School	FALSE	0	TRUE	0	FALSE	0	TRUE	1	FALSE	1	TRUE	1	TRUE	0	TRUE	1	FALSE	0	TRUE	1	FALSE	1	TRUE	1	FALSE	1	FALSE	1	FALSE	1	10	No	0	Yes	0	Yes	1	Yes
304	Frist-Second year	Tertiary education (college, university or higher)	Tertiary education (college, university or higher)	Yes	Yes	Yes	No	Yes	Yes	Yes	Friends;Social Media;Advertisements;Family;University/School	TRUE	1	FALSE	1	FALSE	0	TRUE	1	FALSE	1	TRUE	1	TRUE	0	TRUE	1	TRUE	1	TRUE	1	FALSE	1	TRUE	1	FALSE	1	FALSE	1	FALSE	1	13	No	0	Yes	0	Yes	1	Yes
305	Frist-Second year	Tertiary education (college, university or higher)	Tertiary education (college, university or higher)	Yes	No	Yes	No	Yes	Yes	Yes	Friends;Social Media;Advertisements;Family;University/School;Doctor	TRUE	1	TRUE	0	FALSE	0	TRUE	1	FALSE	1	TRUE	1	FALSE	1	TRUE	1	TRUE	1	TRUE	1	FALSE	1	TRUE	1	FALSE	1	FALSE	1	FALSE	1	13	No	0	Yes	0	Yes	1	Yes
306	Frist-Second year	Tertiary education (college, university or higher)	Tertiary education (college, university or higher)	Yes	No	Yes	Yes	Yes	Yes	Yes	Friends	TRUE	1	FALSE	1	TRUE	1	TRUE	1	FALSE	1	TRUE	1	FALSE	1	TRUE	1	TRUE	1	TRUE	1	FALSE	1	TRUE	1	FALSE	1	FALSE	1	FALSE	1	15	No	0	Yes	0	No	0	Yes
307	Frist-Second year	Tertiary education (college, university or higher)	Tertiary education (college, university or higher)	No	Yes	Yes	Yes	Yes	Yes	Yes	Friends;Social Media;Advertisements;Family;University/School	TRUE	1	TRUE	0	TRUE	1	TRUE	1	TRUE	0	TRUE	1	TRUE	0	TRUE	1	TRUE	1	TRUE	1	FALSE	1	TRUE	1	FALSE	1	FALSE	1	FALSE	1	12	No	0	Yes	0	Yes	1	Yes
308	Third-Fourth year	Secondary education (high school or equivalent)	Tertiary education (college, university or higher)	No	No	No	No	No	No	Yes	Social Media	TRUE	1	TRUE	0	TRUE	1	TRUE	1	TRUE	0	TRUE	1	FALSE	1	TRUE	1	TRUE	1	TRUE	1	TRUE	0	TRUE	1	TRUE	0	FALSE	1	FALSE	1	11	No	0	Yes	0	No	0	Yes
309	Frist-Second year	Tertiary education (college, university or higher)	Secondary education (high school or equivalent)	No	No	No	No	No	No	Yes	University/School	TRUE	1	FALSE	1	TRUE	1	TRUE	1	FALSE	1	TRUE	1	FALSE	1	TRUE	1	TRUE	1	TRUE	1	FALSE	1	TRUE	1	FALSE	1	FALSE	1	FALSE	1	15	No	0	Yes	0	No	0	Yes
310	Third-Fourth year	Secondary education (high school or equivalent)	Secondary education (high school or equivalent)	No	Yes	No	No	Yes	No	Yes	Social Media;University/School	TRUE	1	FALSE	1	TRUE	1	TRUE	1	FALSE	1	FALSE	0	FALSE	1	TRUE	1	TRUE	1	TRUE	1	FALSE	1	TRUE	1	FALSE	1	FALSE	1	FALSE	1	14	No	0	Yes	0	No	0	No
311	Frist-Second year	Tertiary education (college, university or higher)	Tertiary education (college, university or higher)	No	Yes	Yes	Yes	Yes	No	Yes	Social Media;Advertisements;University/School	TRUE	1	TRUE	0	FALSE	0	TRUE	1	FALSE	1	TRUE	1	FALSE	1	TRUE	1	TRUE	1	FALSE	0	FALSE	1	TRUE	1	FALSE	1	FALSE	1	FALSE	1	12	Yes	1	Yes	0	No	0	Yes
312	Third-Fourth year	Tertiary education (college, university or higher)	primary or less	No	Yes	Yes	No	No	No	No		TRUE	1	TRUE	0	TRUE	1	TRUE	1	TRUE	0	FALSE	0	FALSE	1	TRUE	1	TRUE	1	TRUE	1	FALSE	1	TRUE	1	FALSE	1	TRUE	0	TRUE	0	10	No	0	Yes	0	No	0	Yes
313	Third-Fourth year	primary or less	primary or less	No	No	No	No	No	No	No		FALSE	0	FALSE	1	FALSE	0	FALSE	0	TRUE	0	TRUE	1	FALSE	1	TRUE	1	TRUE	1	TRUE	1	TRUE	0	TRUE	1	TRUE	0	TRUE	0	TRUE	0	7	No	0	Yes	0	Yes	1	Yes
314	Third-Fourth year	Tertiary education (college, university or higher)	primary or less	Yes	No	No	No	Yes	No	Yes	Friends;Social Media	FALSE	0	FALSE	1	TRUE	1	TRUE	1	FALSE	1	TRUE	1	FALSE	1	TRUE	1	TRUE	1	TRUE	1	FALSE	1	FALSE	0	FALSE	1	FALSE	1	FALSE	1	13	Yes	1	Yes	0	Yes	1	Yes
315	Third-Fourth year	Tertiary education (college, university or higher)	primary or less	No	Yes	No	No	Yes	Yes	Yes	Friends;Social Media	TRUE	1	FALSE	1	TRUE	1	TRUE	1	FALSE	1	TRUE	1	FALSE	1	TRUE	1	TRUE	1	TRUE	1	FALSE	1	TRUE	1	FALSE	1	FALSE	1	FALSE	1	15	No	0	Yes	0	No	0	Yes
316	Frist-Second year	Tertiary education (college, university or higher)	Tertiary education (college, university or higher)	Yes	Yes	Yes	Yes	Yes	Yes	Yes	Friends;Social Media;Family;University/School;Doctor	TRUE	1	FALSE	1	FALSE	0	TRUE	1	FALSE	1	TRUE	1	FALSE	1	TRUE	1	TRUE	1	TRUE	1	TRUE	0	TRUE	1	FALSE	1	FALSE	1	FALSE	1	13	No	0	Yes	0	No	0	Yes
317	Frist-Second year	Secondary education (high school or equivalent)	primary or less	No	No	No	No	Yes	Yes	No		TRUE	1	TRUE	0	TRUE	1	FALSE	0	FALSE	1	FALSE	0	TRUE	0	TRUE	1	FALSE	0	TRUE	1	TRUE	0	TRUE	1	TRUE	0	FALSE	1	FALSE	1	8	No	0	Yes	0	No	0	No
318	Third-Fourth year	Tertiary education (college, university or higher)	Tertiary education (college, university or higher)	No	No	No	No	No	No	Yes	Friends;University/School	TRUE	1	TRUE	0	TRUE	1	TRUE	1	FALSE	1	TRUE	1	FALSE	1	TRUE	1	TRUE	1	TRUE	1	TRUE	0	TRUE	1	FALSE	1	FALSE	1	FALSE	1	13	No	0	Yes	0	No	0	Yes
319	Frist-Second year	Tertiary education (college, university or higher)	Tertiary education (college, university or higher)	Yes	No	Yes	No	Yes	Yes	Yes	Friends;Social Media;Advertisements;Family;University/School	FALSE	0	TRUE	0	FALSE	0	TRUE	1	FALSE	1	TRUE	1	TRUE	0	TRUE	1	TRUE	1	TRUE	1	FALSE	1	TRUE	1	FALSE	1	FALSE	1	FALSE	1	11	No	0	Yes	0	Yes	1	Yes
320	Third-Fourth year	Secondary education (high school or equivalent)	primary or less	No	Yes	Yes	No	Yes	No	Yes	Friends	FALSE	0	FALSE	1	TRUE	1	FALSE	0	TRUE	0	TRUE	1	TRUE	0	TRUE	1	TRUE	1	TRUE	1	TRUE	0	TRUE	1	FALSE	1	TRUE	0	FALSE	1	9	No	0	No	1	No	0	No
321	Frist-Second year	Tertiary education (college, university or higher)	Secondary education (high school or equivalent)	No	No	No	No	No	No	No		TRUE	1	FALSE	1	FALSE	0	TRUE	1	FALSE	1	TRUE	1	FALSE	1	FALSE	0	TRUE	1	FALSE	0	FALSE	1	TRUE	1	FALSE	1	FALSE	1	FALSE	1	12	No	0	Yes	0	No	0	Yes
322	Third-Fourth year	Tertiary education (college, university or higher)	Secondary education (high school or equivalent)	Yes	Yes	Yes	No	Yes	No	Yes	Friends;Social Media	TRUE	1	TRUE	0	TRUE	1	TRUE	1	TRUE	0	TRUE	1	TRUE	0	TRUE	1	TRUE	1	TRUE	1	FALSE	1	TRUE	1	FALSE	1	FALSE	1	FALSE	1	12	Yes	1	No	1	No	0	No
323	Frist-Second year	Tertiary education (college, university or higher)	Secondary education (high school or equivalent)	No	No	Yes	No	No	No	Yes	Social Media;University/School	TRUE	1	TRUE	0	TRUE	1	TRUE	1	TRUE	0	TRUE	1	TRUE	0	TRUE	1	TRUE	1	TRUE	1	FALSE	1	TRUE	1	FALSE	1	FALSE	1	FALSE	1	12	Yes	1	No	1	Yes	1	No
324	Third-Fourth year	primary or less	primary or less	Yes	No	Yes	Yes	Yes	Yes	Yes	Friends;Social Media;University/School	TRUE	1	FALSE	1	TRUE	1	FALSE	0	TRUE	0	TRUE	1	TRUE	0	TRUE	1	FALSE	0	TRUE	1	TRUE	0	TRUE	1	TRUE	0	TRUE	0	TRUE	0	7	No	0	Yes	0	No	0	Yes
325	Frist-Second year	Secondary education (high school or equivalent)	primary or less	No	No	No	Yes	Yes	Yes	Yes	Friends;Social Media;Advertisements	TRUE	1	TRUE	0	TRUE	1	TRUE	1	TRUE	0	TRUE	1	TRUE	0	FALSE	0	TRUE	1	TRUE	1	TRUE	0	TRUE	1	FALSE	1	TRUE	0	FALSE	1	9	No	0	Yes	0	Yes	1	Yes
326	Frist-Second year	Tertiary education (college, university or higher)	primary or less	No	No	No	Yes	Yes	Yes	Yes	Friends;Social Media;Advertisements	TRUE	1	TRUE	0	TRUE	1	TRUE	1	TRUE	0	TRUE	1	TRUE	0	TRUE	1	FALSE	0	TRUE	1	TRUE	0	TRUE	1	TRUE	0	TRUE	0	TRUE	0	7	Yes	1	Yes	0	Yes	1	Yes
327	Frist-Second year	Secondary education (high school or equivalent)	primary or less	No	No	No	Yes	Yes	Yes	Yes	Friends;Social Media;Advertisements;Family	TRUE	1	TRUE	0	TRUE	1	TRUE	1	TRUE	0	TRUE	1	TRUE	0	TRUE	1	TRUE	1	TRUE	1	TRUE	0	TRUE	1	TRUE	0	TRUE	0	TRUE	0	8	No	0	Yes	0	Yes	1	Yes
328	Third-Fourth year	primary or less	primary or less	No	No	Yes	Yes	Yes	Yes	Yes	Friends;Social Media;Advertisements	TRUE	1	TRUE	0	TRUE	1	TRUE	1	TRUE	0	TRUE	1	TRUE	0	TRUE	1	TRUE	1	TRUE	1	TRUE	0	TRUE	1	TRUE	0	TRUE	0	TRUE	0	8	No	0	Yes	0	Yes	1	Yes
329	Third-Fourth year	primary or less	Tertiary education (college, university or higher)	Yes	Yes	Yes	Yes	Yes	Yes	Yes	Friends;Social Media;Advertisements;Family	TRUE	1	TRUE	0	TRUE	1	TRUE	1	TRUE	0	FALSE	0	TRUE	0	TRUE	1	TRUE	1	TRUE	1	TRUE	0	TRUE	1	TRUE	0	TRUE	0	TRUE	0	7	Yes	1	Yes	0	Yes	1	No
330	Frist-Second year	Tertiary education (college, university or higher)	Tertiary education (college, university or higher)	Yes	Yes	Yes	Yes	Yes	Yes	Yes	Friends;Social Media;Advertisements	FALSE	0	FALSE	1	TRUE	1	TRUE	1	FALSE	1	TRUE	1	FALSE	1	TRUE	1	TRUE	1	TRUE	1	FALSE	1	TRUE	1	FALSE	1	FALSE	1	FALSE	1	14	No	0	Yes	0	No	0	Yes
331	Third-Fourth year	Tertiary education (college, university or higher)	Tertiary education (college, university or higher)	Yes	No	Yes	No	Yes	Yes	Yes	Friends;Social Media;University/School	FALSE	0	TRUE	0	FALSE	0	TRUE	1	FALSE	1	TRUE	1	FALSE	1	TRUE	1	TRUE	1	TRUE	1	FALSE	1	TRUE	1	FALSE	1	FALSE	1	FALSE	1	12	No	0	Yes	0	Yes	1	Yes
332	Third-Fourth year	Tertiary education (college, university or higher)	Tertiary education (college, university or higher)	Yes	Yes	Yes	Yes	Yes	Yes	Yes	Friends	TRUE	1	FALSE	1	TRUE	1	TRUE	1	FALSE	1	TRUE	1	FALSE	1	TRUE	1	TRUE	1	TRUE	1	FALSE	1	TRUE	1	FALSE	1	FALSE	1	FALSE	1	15	No	0	No	1	No	0	Yes
333	Frist-Second year	Tertiary education (college, university or higher)	Tertiary education (college, university or higher)	No	No	No	No	No	No	Yes	University/School	TRUE	1	TRUE	0	TRUE	1	TRUE	1	FALSE	1	TRUE	1	FALSE	1	TRUE	1	TRUE	1	TRUE	1	FALSE	1	TRUE	1	FALSE	1	FALSE	1	FALSE	1	14	No	0	Yes	0	No	0	Yes
334	Frist-Second year	Tertiary education (college, university or higher)	Tertiary education (college, university or higher)	No	No	No	No	No	No	Yes	Social Media	TRUE	1	TRUE	0	TRUE	1	TRUE	1	FALSE	1	TRUE	1	FALSE	1	TRUE	1	TRUE	1	TRUE	1	FALSE	1	TRUE	1	FALSE	1	FALSE	1	FALSE	1	14	No	0	Yes	0	No	0	Yes
335	Frist-Second year	Tertiary education (college, university or higher)	Tertiary education (college, university or higher)	No	No	No	No	No	No	Yes	Friends;Social Media;Advertisements;University/School;Doctor;Centre for Smoking Cessation	TRUE	1	FALSE	1	FALSE	0	TRUE	1	TRUE	0	TRUE	1	TRUE	0	TRUE	1	TRUE	1	TRUE	1	TRUE	0	TRUE	1	FALSE	1	FALSE	1	FALSE	1	11	No	0	Yes	0	No	0	Yes
336	Third-Fourth year	Tertiary education (college, university or higher)	Tertiary education (college, university or higher)	No	Yes	Yes	Yes	Yes	Yes	Yes	Friends;Social Media;Advertisements;Family;University/School	FALSE	0	TRUE	0	FALSE	0	TRUE	1	FALSE	1	TRUE	1	FALSE	1	TRUE	1	TRUE	1	TRUE	1	FALSE	1	TRUE	1	FALSE	1	FALSE	1	FALSE	1	12	No	0	Yes	0	No	0	Yes
337	Frist-Second year	Tertiary education (college, university or higher)	Tertiary education (college, university or higher)	No	No	No	No	Yes	Yes	Yes	Friends;Social Media;University/School	TRUE	1	TRUE	0	TRUE	1	TRUE	1	FALSE	1	TRUE	1	FALSE	1	TRUE	1	TRUE	1	TRUE	1	FALSE	1	TRUE	1	FALSE	1	FALSE	1	FALSE	1	14	No	0	Yes	0	No	0	Yes
338	Third-Fourth year	Tertiary education (college, university or higher)	Secondary education (high school or equivalent)	No	No	No	No	No	No	Yes	Social Media;Doctor	TRUE	1	FALSE	1	TRUE	1	TRUE	1	FALSE	1	TRUE	1	TRUE	0	TRUE	1	TRUE	1	TRUE	1	FALSE	1	TRUE	1	TRUE	0	FALSE	1	FALSE	1	13	No	0	Yes	0	No	0	No
339	Third-Fourth year	Tertiary education (college, university or higher)	Secondary education (high school or equivalent)	Yes	No	Yes	No	Yes	Yes	Yes	Friends;Social Media	TRUE	1	TRUE	0	FALSE	0	FALSE	0	TRUE	0	TRUE	1	FALSE	1	TRUE	1	TRUE	1	TRUE	1	TRUE	0	FALSE	0	TRUE	0	FALSE	1	TRUE	0	7	Yes	1	Yes	0	No	0	No
340	Frist-Second year	Tertiary education (college, university or higher)	Secondary education (high school or equivalent)	No	No	No	No	No	No	Yes	Family;Doctor	TRUE	1	FALSE	1	TRUE	1	TRUE	1	FALSE	1	TRUE	1	TRUE	0	TRUE	1	TRUE	1	TRUE	1	FALSE	1	TRUE	1	TRUE	0	TRUE	0	TRUE	0	11	Yes	1	Yes	0	Yes	1	Yes
341	Frist-Second year	Secondary education (high school or equivalent)	Secondary education (high school or equivalent)	Yes	Yes	Yes	No	Yes	Yes	Yes	Social Media;Advertisements;Family	TRUE	1	TRUE	0	TRUE	1	FALSE	0	FALSE	1	TRUE	1	FALSE	1	TRUE	1	FALSE	0	TRUE	1	TRUE	0	TRUE	1	TRUE	0	FALSE	1	FALSE	1	10	Yes	1	No	1	Yes	1	Yes
342	Frist-Second year	Secondary education (high school or equivalent)	primary or less	No	No	No	No	Yes	No	No		TRUE	1	FALSE	1	TRUE	1	TRUE	1	TRUE	0	TRUE	1	TRUE	0	TRUE	1	TRUE	1	TRUE	1	TRUE	0	TRUE	1	TRUE	0	FALSE	1	FALSE	1	11	Yes	1	No	1	No	0	No
343	Frist-Second year	Secondary education (high school or equivalent)	Secondary education (high school or equivalent)	Yes	Yes	Yes	No	Yes	Yes	Yes	Friends;Social Media;University/School	TRUE	1	FALSE	1	TRUE	1	TRUE	1	TRUE	0	TRUE	1	TRUE	0	TRUE	1	TRUE	1	TRUE	1	FALSE	1	FALSE	0	TRUE	0	FALSE	1	FALSE	1	11	Yes	1	Yes	0	Yes	1	Yes
344	Frist-Second year	Tertiary education (college, university or higher)	Tertiary education (college, university or higher)	Yes	No	No	No	Yes	Yes	Yes	Advertisements;University/School	TRUE	1	FALSE	1	TRUE	1	TRUE	1	TRUE	0	TRUE	1	TRUE	0	TRUE	1	TRUE	1	TRUE	1	TRUE	0	TRUE	1	TRUE	0	FALSE	1	FALSE	1	11	Yes	1	Yes	0	Yes	1	Yes
345	Frist-Second year	Tertiary education (college, university or higher)	Secondary education (high school or equivalent)	No	No	No	No	No	Yes	Yes	Friends;Social Media;University/School	TRUE	1	TRUE	0	TRUE	1	TRUE	1	TRUE	0	TRUE	1	TRUE	0	TRUE	1	TRUE	1	TRUE	1	TRUE	0	TRUE	1	TRUE	0	FALSE	1	FALSE	1	10	Yes	1	No	1	Yes	1	Yes
346	Frist-Second year	primary or less	primary or less	Yes	Yes	Yes	Yes	Yes	No	Yes	Friends;Social Media;Advertisements	TRUE	1	TRUE	0	TRUE	1	TRUE	1	FALSE	1	TRUE	1	TRUE	0	TRUE	1	TRUE	1	TRUE	1	TRUE	0	TRUE	1	TRUE	0	TRUE	0	TRUE	0	9	No	0	Yes	0	Yes	1	Yes
347	Third-Fourth year	primary or less	primary or less	Yes	Yes	Yes	Yes	Yes	Yes	Yes	Friends;Social Media;Advertisements;Family;University/School	FALSE	0	FALSE	1	TRUE	1	TRUE	1	TRUE	0	TRUE	1	TRUE	0	TRUE	1	TRUE	1	TRUE	1	TRUE	0	TRUE	1	TRUE	0	TRUE	0	TRUE	0	8	No	0	Yes	0	Yes	1	Yes
348	Third-Fourth year	primary or less	primary or less	Yes	Yes	Yes	No	No	Yes	Yes	Friends;Social Media;Advertisements;Family	FALSE	0	TRUE	0	TRUE	1	TRUE	1	TRUE	0	TRUE	1	TRUE	0	TRUE	1	FALSE	0	TRUE	1	TRUE	0	TRUE	1	FALSE	1	TRUE	0	TRUE	0	7	No	0	Yes	0	Yes	1	Yes
349	Frist-Second year	Secondary education (high school or equivalent)	Tertiary education (college, university or higher)	Yes	Yes	Yes	Yes	Yes	Yes	Yes	Friends;Social Media;Advertisements;Family;University/School	FALSE	0	TRUE	0	FALSE	0	TRUE	1	FALSE	1	TRUE	1	FALSE	1	TRUE	1	TRUE	1	TRUE	1	FALSE	1	TRUE	1	FALSE	1	FALSE	1	FALSE	1	12	No	0	Yes	0	No	0	Yes
350	Frist-Second year	Secondary education (high school or equivalent)	Secondary education (high school or equivalent)	Yes	Yes	Yes	Yes	Yes	Yes	Yes	Friends;Social Media;Advertisements;Family;University/School	FALSE	0	TRUE	0	TRUE	1	TRUE	1	TRUE	0	TRUE	1	FALSE	1	TRUE	1	TRUE	1	TRUE	1	TRUE	0	TRUE	1	TRUE	0	TRUE	0	TRUE	0	8	Yes	1	Yes	0	Yes	1	Yes
351	Frist-Second year	primary or less	Secondary education (high school or equivalent)	Yes	Yes	Yes	Yes	Yes	Yes	Yes	Friends;Social Media;Advertisements;Family	TRUE	1	FALSE	1	FALSE	0	TRUE	1	TRUE	0	FALSE	0	TRUE	0	FALSE	0	TRUE	1	FALSE	0	TRUE	0	TRUE	1	TRUE	0	TRUE	0	TRUE	0	5	Yes	1	Yes	0	No	0	Yes
352	Frist-Second year	primary or less	primary or less	Yes	Yes	Yes	Yes	Yes	Yes	Yes	Friends;Social Media	TRUE	1	FALSE	1	TRUE	1	TRUE	1	TRUE	0	TRUE	1	TRUE	0	TRUE	1	TRUE	1	TRUE	1	TRUE	0	TRUE	1	TRUE	0	TRUE	0	TRUE	0	9	No	0	Yes	0	Yes	1	Yes
353	Third-Fourth year	Secondary education (high school or equivalent)	Secondary education (high school or equivalent)	Yes	Yes	Yes	Yes	Yes	Yes	Yes	Friends;Social Media;Advertisements	TRUE	1	FALSE	1	TRUE	1	TRUE	1	TRUE	0	TRUE	1	TRUE	0	TRUE	1	TRUE	1	TRUE	1	TRUE	0	TRUE	1	FALSE	1	TRUE	0	TRUE	0	10	No	0	Yes	0	Yes	1	No
354	Frist-Second year	Tertiary education (college, university or higher)	Tertiary education (college, university or higher)	Yes	No	Yes	Yes	Yes	Yes	Yes	Friends;Social Media;Family;University/School	TRUE	1	TRUE	0	FALSE	0	FALSE	0	FALSE	1	TRUE	1	FALSE	1	TRUE	1	TRUE	1	TRUE	1	FALSE	1	TRUE	1	FALSE	1	FALSE	1	FALSE	1	12	No	0	Yes	0	Yes	1	No
355	Frist-Second year	Tertiary education (college, university or higher)	primary or less	No	Yes	Yes	No	No	Yes	Yes	Friends;Social Media;University/School;Centre for Smoking Cessation	TRUE	1	FALSE	1	TRUE	1	TRUE	1	TRUE	0	TRUE	1	TRUE	0	TRUE	1	TRUE	1	TRUE	1	TRUE	0	TRUE	1	TRUE	0	FALSE	1	FALSE	1	11	Yes	1	Yes	0	Yes	1	Yes
356	Third-Fourth year	Tertiary education (college, university or higher)	Secondary education (high school or equivalent)	Yes	Yes	Yes	No	Yes	Yes	Yes	Friends;Social Media;University/School	TRUE	1	TRUE	0	TRUE	1	TRUE	1	TRUE	0	FALSE	0	FALSE	1	FALSE	0	TRUE	1	TRUE	1	TRUE	0	TRUE	1	TRUE	0	FALSE	1	FALSE	1	9	Yes	1	Yes	0	Yes	1	Yes
357	Frist-Second year	primary or less	primary or less	Yes	No	No	No	Yes	Yes	Yes	Friends;Social Media;University/School	TRUE	1	TRUE	0	TRUE	1	TRUE	1	TRUE	0	TRUE	1	TRUE	0	TRUE	1	TRUE	1	TRUE	1	TRUE	0	TRUE	1	TRUE	0	TRUE	0	FALSE	1	9	Yes	1	Yes	0	Yes	1	Yes
358	Third-Fourth year	Tertiary education (college, university or higher)	primary or less	Yes	Yes	No	Yes	Yes	Yes	Yes	Friends;Social Media;Advertisements	FALSE	0	TRUE	0	TRUE	1	TRUE	1	TRUE	0	TRUE	1	TRUE	0	TRUE	1	TRUE	1	TRUE	1	TRUE	0	TRUE	1	TRUE	0	TRUE	0	TRUE	0	7	No	0	Yes	0	No	0	Yes
359	Third-Fourth year	Secondary education (high school or equivalent)	Tertiary education (college, university or higher)	Yes	Yes	Yes	Yes	Yes	Yes	No		TRUE	1	TRUE	0	FALSE	0	TRUE	1	FALSE	1	TRUE	1	FALSE	1	TRUE	1	TRUE	1	TRUE	1	TRUE	0	TRUE	1	TRUE	0	TRUE	0	TRUE	0	9	Yes	1	Yes	0	Yes	1	No
360	Frist-Second year	Tertiary education (college, university or higher)	Secondary education (high school or equivalent)	No	No	No	No	No	No	Yes	Friends;Family;University/School	TRUE	1	TRUE	0	TRUE	1	TRUE	1	TRUE	0	TRUE	1	TRUE	0	TRUE	1	TRUE	1	TRUE	1	FALSE	1	TRUE	1	FALSE	1	FALSE	1	FALSE	1	12	Yes	1	Yes	0	Yes	1	Yes
361	Frist-Second year	Secondary education (high school or equivalent)	primary or less	No	Yes	No	Yes	Yes	No	Yes	Friends;Social Media;University/School	TRUE	1	TRUE	0	TRUE	1	TRUE	1	TRUE	0	TRUE	1	TRUE	0	TRUE	1	TRUE	1	TRUE	1	TRUE	0	TRUE	1	TRUE	0	FALSE	1	FALSE	1	10	Yes	1	Yes	0	Yes	1	Yes
362	Third-Fourth year	Tertiary education (college, university or higher)	Secondary education (high school or equivalent)	No	No	No	No	No	No	Yes	Friends;Social Media;University/School;Doctor;Centre for Smoking Cessation	TRUE	1	FALSE	1	FALSE	0	TRUE	1	TRUE	0	TRUE	1	FALSE	1	TRUE	1	TRUE	1	TRUE	1	FALSE	1	TRUE	1	FALSE	1	FALSE	1	FALSE	1	13	No	0	No	1	No	0	No
363	Frist-Second year	Tertiary education (college, university or higher)	Tertiary education (college, university or higher)	No	No	Yes	No	No	Yes	Yes	Friends;Social Media;Family;University/School	TRUE	1	TRUE	0	TRUE	1	TRUE	1	TRUE	0	TRUE	1	TRUE	0	TRUE	1	TRUE	1	TRUE	1	TRUE	0	TRUE	1	TRUE	0	FALSE	1	FALSE	1	10	Yes	1	Yes	0	Yes	1	Yes
364	Frist-Second year	Tertiary education (college, university or higher)	Secondary education (high school or equivalent)	No	No	No	No	No	Yes	Yes	Friends;Social Media;Family;Doctor;Centre for Smoking Cessation	FALSE	0	FALSE	1	TRUE	1	TRUE	1	TRUE	0	TRUE	1	TRUE	0	TRUE	1	TRUE	1	TRUE	1	FALSE	1	TRUE	1	FALSE	1	FALSE	1	FALSE	1	12	Yes	1	No	1	No	0	No
365	Frist-Second year	Tertiary education (college, university or higher)	primary or less	Yes	Yes	Yes	Yes	Yes	Yes	Yes	Friends;Social Media;Advertisements;Family	TRUE	1	FALSE	1	TRUE	1	TRUE	1	TRUE	0	TRUE	1	FALSE	1	TRUE	1	TRUE	1	TRUE	1	TRUE	0	TRUE	1	TRUE	0	TRUE	0	TRUE	0	10	Yes	1	Yes	0	Yes	1	Yes
366	Third-Fourth year	Secondary education (high school or equivalent)	primary or less	Yes	Yes	No	No	Yes	Yes	Yes	Friends;Social Media;Family	TRUE	1	FALSE	1	TRUE	1	TRUE	1	TRUE	0	TRUE	1	TRUE	0	TRUE	1	TRUE	1	TRUE	1	FALSE	1	TRUE	1	FALSE	1	FALSE	1	FALSE	1	13	No	0	Yes	0	No	0	Yes
367	Frist-Second year	Tertiary education (college, university or higher)	Tertiary education (college, university or higher)	No	No	No	No	No	No	No		TRUE	1	FALSE	1	FALSE	0	TRUE	1	TRUE	0	TRUE	1	TRUE	0	TRUE	1	TRUE	1	TRUE	1	FALSE	1	FALSE	0	FALSE	1	FALSE	1	FALSE	1	11	Yes	1	Yes	0	Yes	1	No
368	Frist-Second year	Tertiary education (college, university or higher)	Secondary education (high school or equivalent)	No	No	No	No	No	No	Yes	Friends;Social Media;University/School	TRUE	1	TRUE	0	TRUE	1	TRUE	1	TRUE	0	TRUE	1	TRUE	0	TRUE	1	TRUE	1	TRUE	1	FALSE	1	FALSE	0	FALSE	1	FALSE	1	FALSE	1	11	Yes	1	Yes	0	No	0	No
369	Third-Fourth year	Tertiary education (college, university or higher)	Secondary education (high school or equivalent)	Yes	No	No	No	Yes	Yes	Yes	Friends;Social Media;Advertisements;University/School	TRUE	1	TRUE	0	TRUE	1	TRUE	1	TRUE	0	TRUE	1	TRUE	0	TRUE	1	TRUE	1	TRUE	1	TRUE	0	TRUE	1	TRUE	0	TRUE	0	TRUE	0	8	Yes	1	Yes	0	Yes	1	Yes
370	Third-Fourth year	Secondary education (high school or equivalent)	Secondary education (high school or equivalent)	Yes	Yes	Yes	Yes	Yes	Yes	Yes	Family	TRUE	1	TRUE	0	TRUE	1	TRUE	1	TRUE	0	TRUE	1	TRUE	0	TRUE	1	TRUE	1	TRUE	1	TRUE	0	TRUE	1	TRUE	0	TRUE	0	TRUE	0	8	Yes	1	Yes	0	Yes	1	Yes
371	Third-Fourth year	Secondary education (high school or equivalent)	Secondary education (high school or equivalent)	Yes	Yes	Yes	No	Yes	No	Yes	Friends;Family;University/School	TRUE	1	TRUE	0	TRUE	1	TRUE	1	TRUE	0	TRUE	1	TRUE	0	TRUE	1	TRUE	1	TRUE	1	FALSE	1	FALSE	0	FALSE	1	FALSE	1	FALSE	1	11	Yes	1	Yes	0	Yes	1	Yes
372	Frist-Second year	primary or less	primary or less	Yes	No	Yes	No	No	No	Yes	Friends;Social Media;University/School	TRUE	1	TRUE	0	TRUE	1	TRUE	1	TRUE	0	TRUE	1	TRUE	0	TRUE	1	TRUE	1	TRUE	1	TRUE	0	TRUE	1	TRUE	0	FALSE	1	FALSE	1	10	Yes	1	Yes	0	Yes	1	Yes
373	Frist-Second year	primary or less	Secondary education (high school or equivalent)	Yes	Yes	Yes	Yes	Yes	Yes	Yes	Friends;Social Media;Family;University/School	TRUE	1	FALSE	1	TRUE	1	TRUE	1	TRUE	0	TRUE	1	TRUE	0	TRUE	1	TRUE	1	TRUE	1	FALSE	1	FALSE	0	FALSE	1	FALSE	1	FALSE	1	12	No	0	No	1	Yes	1	No
374	Third-Fourth year	Tertiary education (college, university or higher)	primary or less	No	No	No	No	Yes	Yes	Yes	Friends;Social Media;University/School	TRUE	1	FALSE	1	FALSE	0	FALSE	0	FALSE	1	FALSE	0	FALSE	1	FALSE	0	FALSE	0	FALSE	0	FALSE	1	FALSE	0	FALSE	1	FALSE	1	FALSE	1	8	Yes	1	Yes	0	No	0	No
375	Frist-Second year	Secondary education (high school or equivalent)	primary or less	Yes	Yes	Yes	Yes	Yes	Yes	No		TRUE	1	TRUE	0	FALSE	0	FALSE	0	FALSE	1	TRUE	1	TRUE	0	TRUE	1	FALSE	0	TRUE	1	FALSE	1	TRUE	1	TRUE	0	TRUE	0	TRUE	0	7	Yes	1	No	1	Yes	1	Yes
376	Third-Fourth year	Tertiary education (college, university or higher)	Tertiary education (college, university or higher)	No	No	No	No	No	No	No		TRUE	1	FALSE	1	TRUE	1	TRUE	1	TRUE	0	TRUE	1	TRUE	0	TRUE	1	TRUE	1	TRUE	1	FALSE	1	TRUE	1	FALSE	1	FALSE	1	FALSE	1	13	Yes	1	Yes	0	Yes	1	Yes
377	Third-Fourth year	Tertiary education (college, university or higher)	Secondary education (high school or equivalent)	No	No	No	No	No	No	Yes	Friends;Social Media;University/School	FALSE	0	FALSE	1	FALSE	0	FALSE	0	FALSE	1	FALSE	0	FALSE	1	FALSE	0	FALSE	0	TRUE	1	FALSE	1	TRUE	1	FALSE	1	TRUE	0	FALSE	1	8	Yes	1	No	1	Yes	1	Yes
378	Third-Fourth year	Secondary education (high school or equivalent)	Secondary education (high school or equivalent)	Yes	Yes	Yes	Yes	Yes	Yes	Yes	Friends;Family;University/School	TRUE	1	FALSE	1	TRUE	1	TRUE	1	TRUE	0	FALSE	0	FALSE	1	FALSE	0	FALSE	0	TRUE	1	TRUE	0	TRUE	1	TRUE	0	TRUE	0	TRUE	0	7	No	0	Yes	0	Yes	1	Yes
379	Third-Fourth year	Tertiary education (college, university or higher)	Tertiary education (college, university or higher)	Yes	Yes	Yes	Yes	Yes	Yes	No		TRUE	1	TRUE	0	TRUE	1	FALSE	0	TRUE	0	TRUE	1	TRUE	0	TRUE	1	TRUE	1	FALSE	0	TRUE	0	TRUE	1	TRUE	0	TRUE	0	TRUE	0	6	No	0	No	1	No	0	Yes
380	Frist-Second year	Tertiary education (college, university or higher)	Secondary education (high school or equivalent)	No	No	No	No	No	No	Yes	Friends;Advertisements	TRUE	1	TRUE	0	TRUE	1	TRUE	1	TRUE	0	TRUE	1	TRUE	0	TRUE	1	TRUE	1	TRUE	1	TRUE	0	TRUE	1	TRUE	0	FALSE	1	FALSE	1	10	Yes	1	No	1	No	0	No
381	Third-Fourth year	primary or less	primary or less	Yes	Yes	Yes	Yes	Yes	Yes	Yes	Friends;Social Media;Family	TRUE	1	TRUE	0	TRUE	1	TRUE	1	FALSE	1	TRUE	1	TRUE	0	TRUE	1	TRUE	1	TRUE	1	TRUE	0	TRUE	1	TRUE	0	TRUE	0	TRUE	0	9	No	0	No	1	Yes	1	Yes
382	Third-Fourth year	Secondary education (high school or equivalent)	Secondary education (high school or equivalent)	Yes	Yes	Yes	Yes	Yes	Yes	Yes	Friends;Family;University/School;Doctor	TRUE	1	TRUE	0	TRUE	1	TRUE	1	TRUE	0	TRUE	1	TRUE	0	TRUE	1	TRUE	1	TRUE	1	TRUE	0	TRUE	1	TRUE	0	TRUE	0	TRUE	0	8	Yes	1	Yes	0	Yes	1	No
383	Frist-Second year	primary or less	primary or less	No	No	No	No	No	Yes	No		FALSE	0	FALSE	1	FALSE	0	FALSE	0	FALSE	1	FALSE	0	FALSE	1	FALSE	0	TRUE	1	FALSE	0	TRUE	0	FALSE	0	FALSE	1	TRUE	0	TRUE	0	5	Yes	1	Yes	0	No	0	No
384	Frist-Second year	Secondary education (high school or equivalent)	Secondary education (high school or equivalent)	Yes	Yes	Yes	Yes	Yes	Yes	Yes	Friends;Social Media;Family	TRUE	1	TRUE	0	TRUE	1	TRUE	1	TRUE	0	TRUE	1	TRUE	0	TRUE	1	TRUE	1	TRUE	1	TRUE	0	TRUE	1	TRUE	0	TRUE	0	TRUE	0	8	No	0	No	1	No	0	Yes
385	Third-Fourth year	Secondary education (high school or equivalent)	Secondary education (high school or equivalent)	Yes	Yes	Yes	Yes	Yes	Yes	Yes	Friends;Social Media;Family	TRUE	1	TRUE	0	TRUE	1	TRUE	1	TRUE	0	TRUE	1	TRUE	0	TRUE	1	TRUE	1	TRUE	1	TRUE	0	TRUE	1	TRUE	0	TRUE	0	TRUE	0	8	No	0	No	1	Yes	1	Yes
386	Third-Fourth year	Secondary education (high school or equivalent)	Secondary education (high school or equivalent)	Yes	Yes	Yes	Yes	Yes	Yes	Yes	Friends;Social Media;Family;University/School	TRUE	1	TRUE	0	TRUE	1	TRUE	1	TRUE	0	TRUE	1	TRUE	0	TRUE	1	TRUE	1	TRUE	1	TRUE	0	TRUE	1	TRUE	0	TRUE	0	TRUE	0	8	Yes	1	Yes	0	Yes	1	Yes
387	Third-Fourth year	Secondary education (high school or equivalent)	Secondary education (high school or equivalent)	Yes	Yes	Yes	Yes	Yes	Yes	Yes	Friends;Family;University/School	TRUE	1	FALSE	1	TRUE	1	TRUE	1	TRUE	0	FALSE	0	TRUE	0	TRUE	1	TRUE	1	TRUE	1	TRUE	0	TRUE	1	TRUE	0	TRUE	0	TRUE	0	8	No	0	Yes	0	Yes	1	Yes
388	Third-Fourth year	Tertiary education (college, university or higher)	Tertiary education (college, university or higher)	Yes	Yes	Yes	Yes	Yes	Yes	Yes	Friends;Family	TRUE	1	FALSE	1	TRUE	1	TRUE	1	FALSE	1	FALSE	0	TRUE	0	FALSE	0	TRUE	1	TRUE	1	TRUE	0	TRUE	1	FALSE	1	FALSE	1	FALSE	1	11	Yes	1	No	1	Yes	1	Yes
389	Frist-Second year	Tertiary education (college, university or higher)	primary or less	Yes	Yes	Yes	Yes	Yes	Yes	Yes	Friends;Social Media;Family;University/School	TRUE	1	FALSE	1	FALSE	0	TRUE	1	TRUE	0	TRUE	1	FALSE	1	TRUE	1	TRUE	1	TRUE	1	TRUE	0	TRUE	1	TRUE	0	TRUE	0	TRUE	0	9	No	0	Yes	0	Yes	1	Yes
390	Third-Fourth year	Secondary education (high school or equivalent)	primary or less	Yes	Yes	Yes	Yes	Yes	Yes	Yes	Friends;Social Media;Family;Doctor	TRUE	1	TRUE	0	TRUE	1	TRUE	1	TRUE	0	TRUE	1	TRUE	0	TRUE	1	TRUE	1	TRUE	1	TRUE	0	TRUE	1	TRUE	0	TRUE	0	FALSE	1	9	Yes	1	No	1	No	0	No
391	Frist-Second year	primary or less	primary or less	Yes	Yes	Yes	Yes	Yes	Yes	Yes	Friends;Family	TRUE	1	FALSE	1	TRUE	1	TRUE	1	FALSE	1	FALSE	0	TRUE	0	TRUE	1	TRUE	1	TRUE	1	FALSE	1	TRUE	1	TRUE	0	TRUE	0	TRUE	0	10	Yes	1	Yes	0	Yes	1	Yes
392	Third-Fourth year	Secondary education (high school or equivalent)	primary or less	Yes	Yes	Yes	Yes	Yes	Yes	Yes	Social Media;Family	TRUE	1	TRUE	0	TRUE	1	TRUE	1	TRUE	0	TRUE	1	FALSE	1	TRUE	1	FALSE	0	TRUE	1	TRUE	0	TRUE	1	TRUE	0	TRUE	0	TRUE	0	8	No	0	No	1	Yes	1	Yes
393	Third-Fourth year	Tertiary education (college, university or higher)	primary or less	Yes	Yes	Yes	Yes	Yes	Yes	Yes	Social Media;Advertisements;Family	TRUE	1	TRUE	0	TRUE	1	TRUE	1	TRUE	0	TRUE	1	FALSE	1	TRUE	1	FALSE	0	TRUE	1	TRUE	0	TRUE	1	TRUE	0	FALSE	1	TRUE	0	9	Yes	1	No	1	Yes	1	Yes
394	Third-Fourth year	primary or less	Tertiary education (college, university or higher)	Yes	Yes	Yes	Yes	Yes	Yes	Yes	Friends;Family;University/School	TRUE	1	TRUE	0	FALSE	0	FALSE	0	TRUE	0	TRUE	1	TRUE	0	TRUE	1	TRUE	1	TRUE	1	TRUE	0	TRUE	1	TRUE	0	TRUE	0	TRUE	0	6	No	0	No	1	Yes	1	Yes
395	Third-Fourth year	primary or less	primary or less	Yes	Yes	Yes	Yes	Yes	Yes	Yes	Friends;Family	FALSE	0	TRUE	0	TRUE	1	TRUE	1	FALSE	1	TRUE	1	TRUE	0	TRUE	1	FALSE	0	TRUE	1	TRUE	0	TRUE	1	TRUE	0	TRUE	0	TRUE	0	7	Yes	1	Yes	0	Yes	1	No
396	Frist-Second year	Tertiary education (college, university or higher)	Tertiary education (college, university or higher)	No	No	No	No	No	No	Yes	Social Media;Advertisements;University/School	TRUE	1	FALSE	1	FALSE	0	TRUE	1	TRUE	0	TRUE	1	TRUE	0	TRUE	1	TRUE	1	TRUE	1	FALSE	1	TRUE	1	TRUE	0	FALSE	1	FALSE	1	11	Yes	1	Yes	0	Yes	1	Yes
397	Frist-Second year	Secondary education (high school or equivalent)	primary or less	No	No	Yes	No	No	Yes	Yes	Friends;Social Media;University/School	TRUE	1	TRUE	0	TRUE	1	TRUE	1	TRUE	0	TRUE	1	TRUE	0	TRUE	1	TRUE	1	TRUE	1	TRUE	0	TRUE	1	TRUE	0	TRUE	0	TRUE	0	8	Yes	1	Yes	0	Yes	1	No
398	Third-Fourth year	Tertiary education (college, university or higher)	Tertiary education (college, university or higher)	No	No	No	No	No	Yes	Yes	Friends;Social Media;University/School	FALSE	0	FALSE	1	TRUE	1	TRUE	1	TRUE	0	TRUE	1	TRUE	0	TRUE	1	TRUE	1	TRUE	1	FALSE	1	TRUE	1	FALSE	1	FALSE	1	FALSE	1	12	No	0	No	1	No	0	No
399	Frist-Second year	Tertiary education (college, university or higher)	Secondary education (high school or equivalent)	No	No	No	No	No	No	Yes	Social Media;Advertisements;University/School	FALSE	0	FALSE	1	TRUE	1	TRUE	1	TRUE	0	TRUE	1	TRUE	0	TRUE	1	TRUE	1	TRUE	1	FALSE	1	TRUE	1	FALSE	1	FALSE	1	FALSE	1	12	No	0	No	1	No	0	No
400	Third-Fourth year	primary or less	primary or less	No	No	No	No	No	No	Yes	Friends;University/School	FALSE	0	FALSE	1	TRUE	1	TRUE	1	TRUE	0	TRUE	1	TRUE	0	TRUE	1	TRUE	1	TRUE	1	TRUE	0	TRUE	1	TRUE	0	FALSE	1	FALSE	1	10	Yes	1	No	1	No	0	Yes
401	Frist-Second year	Tertiary education (college, university or higher)	Secondary education (high school or equivalent)	No	No	No	No	No	No	Yes	Friends;Social Media;University/School	FALSE	0	FALSE	1	FALSE	0	TRUE	1	TRUE	0	TRUE	1	TRUE	0	TRUE	1	TRUE	1	TRUE	1	FALSE	1	TRUE	1	TRUE	0	FALSE	1	FALSE	1	10	Yes	1	Yes	0	Yes	1	No
402	Third-Fourth year	Secondary education (high school or equivalent)	Secondary education (high school or equivalent)	No	No	No	No	Yes	Yes	Yes	Friends;University/School	TRUE	1	TRUE	0	TRUE	1	TRUE	1	TRUE	0	TRUE	1	TRUE	0	TRUE	1	TRUE	1	TRUE	1	FALSE	1	TRUE	1	TRUE	0	FALSE	1	FALSE	1	11	No	0	No	1	No	0	No
403	Frist-Second year	Tertiary education (college, university or higher)	Secondary education (high school or equivalent)	No	No	No	No	No	No	No		FALSE	0	FALSE	1	FALSE	0	TRUE	1	TRUE	0	TRUE	1	TRUE	0	TRUE	1	TRUE	1	TRUE	1	FALSE	1	TRUE	1	TRUE	0	FALSE	1	FALSE	1	10	Yes	1	No	1	Yes	1	Yes
404	Frist-Second year	Secondary education (high school or equivalent)	Secondary education (high school or equivalent)	Yes	Yes	Yes	No	Yes	Yes	Yes	Friends;Social Media;Advertisements;University/School	TRUE	1	TRUE	0	TRUE	1	TRUE	1	TRUE	0	TRUE	1	TRUE	0	TRUE	1	TRUE	1	TRUE	1	FALSE	1	TRUE	1	TRUE	0	FALSE	1	FALSE	1	11	Yes	1	Yes	0	No	0	No
405	Frist-Second year	Tertiary education (college, university or higher)	Secondary education (high school or equivalent)	Yes	No	No	No	Yes	No	Yes	Friends;Social Media;Centre for Smoking Cessation	TRUE	1	FALSE	1	TRUE	1	TRUE	1	TRUE	0	TRUE	1	TRUE	0	TRUE	1	TRUE	1	TRUE	1	FALSE	1	TRUE	1	FALSE	1	FALSE	1	FALSE	1	13	Yes	1	No	1	No	0	No
406	Frist-Second year	Tertiary education (college, university or higher)	Tertiary education (college, university or higher)	No	No	No	No	No	No	No		TRUE	1	FALSE	1	FALSE	0	FALSE	0	FALSE	1	FALSE	0	FALSE	1	FALSE	0	FALSE	0	FALSE	0	TRUE	0	FALSE	0	FALSE	1	FALSE	1	FALSE	1	7	Yes	1	Yes	0	Yes	1	Yes
407	Frist-Second year	Tertiary education (college, university or higher)	Tertiary education (college, university or higher)	No	No	No	No	No	No	Yes	Social Media;Family	TRUE	1	FALSE	1	TRUE	1	TRUE	1	TRUE	0	TRUE	1	TRUE	0	TRUE	1	TRUE	1	TRUE	1	FALSE	1	TRUE	1	FALSE	1	FALSE	1	FALSE	1	13	Yes	1	Yes	0	No	0	No
408	Third-Fourth year	primary or less	Secondary education (high school or equivalent)	Yes	Yes	Yes	Yes	Yes	Yes	Yes	Friends;Family	TRUE	1	TRUE	0	TRUE	1	TRUE	1	TRUE	0	TRUE	1	TRUE	0	TRUE	1	TRUE	1	TRUE	1	TRUE	0	TRUE	1	TRUE	0	TRUE	0	TRUE	0	8	Yes	1	Yes	0	Yes	1	Yes
409	Third-Fourth year	Secondary education (high school or equivalent)	Secondary education (high school or equivalent)	Yes	Yes	Yes	Yes	Yes	Yes	Yes	Friends;Family	TRUE	1	TRUE	0	TRUE	1	TRUE	1	TRUE	0	TRUE	1	TRUE	0	TRUE	1	TRUE	1	TRUE	1	TRUE	0	TRUE	1	TRUE	0	TRUE	0	TRUE	0	8	Yes	1	Yes	0	Yes	1	Yes
410	Third-Fourth year	primary or less	primary or less	Yes	Yes	Yes	Yes	Yes	Yes	Yes	Friends;Family	TRUE	1	TRUE	0	TRUE	1	TRUE	1	TRUE	0	TRUE	1	TRUE	0	TRUE	1	TRUE	1	TRUE	1	TRUE	0	TRUE	1	TRUE	0	TRUE	0	TRUE	0	8	Yes	1	Yes	0	Yes	1	Yes
411	Frist-Second year	Secondary education (high school or equivalent)	Secondary education (high school or equivalent)	No	No	Yes	No	No	No	Yes	University/School	TRUE	1	TRUE	0	TRUE	1	TRUE	1	TRUE	0	TRUE	1	TRUE	0	TRUE	1	FALSE	0	FALSE	0	FALSE	1	TRUE	1	TRUE	0	FALSE	1	FALSE	1	9	Yes	1	Yes	0	No	0	No
412	Third-Fourth year	Secondary education (high school or equivalent)	primary or less	Yes	Yes	Yes	No	No	Yes	Yes	Friends;Social Media;University/School	FALSE	0	FALSE	1	FALSE	0	FALSE	0	FALSE	1	FALSE	0	FALSE	1	FALSE	0	FALSE	0	FALSE	0	TRUE	0	FALSE	0	FALSE	1	FALSE	1	FALSE	1	6	Yes	1	No	1	Yes	1	Yes
413	Third-Fourth year	Tertiary education (college, university or higher)	Secondary education (high school or equivalent)	Yes	Yes	No	No	No	No	Yes	Advertisements	FALSE	0	TRUE	0	FALSE	0	FALSE	0	FALSE	1	FALSE	0	FALSE	1	FALSE	0	FALSE	0	FALSE	0	TRUE	0	FALSE	0	TRUE	0	FALSE	1	FALSE	1	4	Yes	1	Yes	0	No	0	No
[truncated: 33 more columns]
